# Supplementary material for: Burden of thyroid cancer in China and worldwide from 1990 to 2021: observation, comparison, and forecast from the Global Burden of Disease Study 2021
Source: Front Endocrinol (Lausanne). 2024 Dec 6;15:1500926. doi: 10.3389/fendo.2024.1500926 (PMC11658972; doi:10.3389/fendo.2024.1500926)
Supplement: Supplementary file 1 [file DataSheet1.csv]

	measure_id	measure_name	location_id	location_name	sex_id	sex_name	age_id	age_name	cause_id	cause_name	metric_id	metric_name	year	val	upper	lower
1	1	Deaths	1	Global	1	Male	14	45-49 years	480	Thyroid cancer	1	Number	1992	384.985133109226	429.851299847911	357.248415486708
2	1	Deaths	1	Global	2	Female	14	45-49 years	480	Thyroid cancer	1	Number	1992	546.325763439472	649.931172012625	475.369360272808
3	1	Deaths	1	Global	3	Both	14	45-49 years	480	Thyroid cancer	1	Number	1992	931.310896548698	1041.28454842158	859.240913209642
4	1	Deaths	1	Global	1	Male	14	45-49 years	480	Thyroid cancer	3	Rate	1992	0.309850091125839	0.345960020203293	0.287526568101819
5	1	Deaths	1	Global	2	Female	14	45-49 years	480	Thyroid cancer	3	Rate	1992	0.457778844474787	0.544592184412051	0.398322852421208
6	1	Deaths	1	Global	3	Both	14	45-49 years	480	Thyroid cancer	3	Rate	1992	0.382324772454019	0.427471513015147	0.352738368941528
7	1	Deaths	1	Global	1	Male	15	50-54 years	480	Thyroid cancer	1	Number	1992	636.155445233323	708.031858346315	590.04638327998
8	1	Deaths	1	Global	2	Female	15	50-54 years	480	Thyroid cancer	1	Number	1992	879.700691243589	1031.0241276673	785.924488883029
9	1	Deaths	1	Global	3	Both	15	50-54 years	480	Thyroid cancer	1	Number	1992	1515.85613647691	1677.25654175124	1410.20100906668
10	1	Deaths	1	Global	1	Male	15	50-54 years	480	Thyroid cancer	3	Rate	1992	0.580813931096417	0.646437549295512	0.538716066914075
11	1	Deaths	1	Global	2	Female	15	50-54 years	480	Thyroid cancer	3	Rate	1992	0.823857845003383	0.965575364918373	0.736034496950586
12	1	Deaths	1	Global	3	Both	15	50-54 years	480	Thyroid cancer	3	Rate	1992	0.700790894613012	0.775407430893281	0.651945790202015
13	1	Deaths	1	Global	1	Male	16	55-59 years	480	Thyroid cancer	1	Number	1992	870.800461754543	977.064931466908	809.339579494316
14	1	Deaths	1	Global	2	Female	16	55-59 years	480	Thyroid cancer	1	Number	1992	1225.72310123174	1439.13474131121	1063.02445647455
15	1	Deaths	1	Global	3	Both	16	55-59 years	480	Thyroid cancer	1	Number	1992	2096.52356298628	2340.85229199355	1944.28030151702
16	1	Deaths	1	Global	1	Male	16	55-59 years	480	Thyroid cancer	3	Rate	1992	0.910296395016363	1.02138058473141	0.846047899507664
17	1	Deaths	1	Global	2	Female	16	55-59 years	480	Thyroid cancer	3	Rate	1992	1.28425003230564	1.50785184366992	1.11378270605918
18	1	Deaths	1	Global	3	Both	16	55-59 years	480	Thyroid cancer	3	Rate	1992	1.09705944658923	1.22491068802664	1.01739427557798
19	1	Deaths	1	Global	1	Male	17	60-64 years	480	Thyroid cancer	1	Number	1992	948.086545434283	1047.16344315629	886.264483246843
20	1	Deaths	1	Global	2	Female	17	60-64 years	480	Thyroid cancer	1	Number	1992	1714.63053518764	1966.01775024381	1538.98729000839
21	1	Deaths	1	Global	3	Both	17	60-64 years	480	Thyroid cancer	1	Number	1992	2662.71708062192	2936.91422271991	2486.42765932282
22	1	Deaths	1	Global	1	Male	17	60-64 years	480	Thyroid cancer	3	Rate	1992	1.15884015741026	1.27994121965484	1.08327544380713
23	1	Deaths	1	Global	2	Female	17	60-64 years	480	Thyroid cancer	3	Rate	1992	2.02951809168101	2.32707193229191	1.82161840923786
24	1	Deaths	1	Global	3	Both	17	60-64 years	480	Thyroid cancer	3	Rate	1992	1.60117189163903	1.76605488273492	1.49516375873161
25	1	Deaths	1	Global	1	Male	18	65-69 years	480	Thyroid cancer	1	Number	1992	995.990418411108	1112.51303773589	936.954569984829
26	1	Deaths	1	Global	2	Female	18	65-69 years	480	Thyroid cancer	1	Number	1992	2015.95797512353	2327.26454253833	1817.77280227938
27	1	Deaths	1	Global	3	Both	18	65-69 years	480	Thyroid cancer	1	Number	1992	3011.94839353463	3336.23463785084	2810.87590194738
28	1	Deaths	1	Global	1	Male	18	65-69 years	480	Thyroid cancer	3	Rate	1992	1.6218104015248	1.81154876902367	1.52568000581947
29	1	Deaths	1	Global	2	Female	18	65-69 years	480	Thyroid cancer	3	Rate	1992	2.88513686794499	3.33066304754049	2.60150429429591
30	1	Deaths	1	Global	3	Both	18	65-69 years	480	Thyroid cancer	3	Rate	1992	2.29418556984579	2.54119273099328	2.14102968919305
31	1	Deaths	1	Global	1	Male	19	70-74 years	480	Thyroid cancer	1	Number	1992	900.467531540217	1013.73655688099	847.901656654317
32	1	Deaths	1	Global	2	Female	19	70-74 years	480	Thyroid cancer	1	Number	1992	2056.24628646047	2412.59579531114	1882.65094944258
33	1	Deaths	1	Global	3	Both	19	70-74 years	480	Thyroid cancer	1	Number	1992	2956.71381800069	3326.16524734317	2764.870610615
34	1	Deaths	1	Global	1	Male	19	70-74 years	480	Thyroid cancer	3	Rate	1992	2.21480706261192	2.49340571110601	2.08551503722315
35	1	Deaths	1	Global	2	Female	19	70-74 years	480	Thyroid cancer	3	Rate	1992	4.05186377646121	4.75405576395759	3.70979159257114
36	1	Deaths	1	Global	3	Both	19	70-74 years	480	Thyroid cancer	3	Rate	1992	3.23474456230301	3.63893687703598	3.0248616280374
37	1	Deaths	1	Global	1	Male	20	75-79 years	480	Thyroid cancer	1	Number	1992	972.3720461902	1093.8044020029	899.90300055912
38	1	Deaths	1	Global	2	Female	20	75-79 years	480	Thyroid cancer	1	Number	1992	1993.78283979245	2249.9307789706	1810.7016543839
39	1	Deaths	1	Global	3	Both	20	75-79 years	480	Thyroid cancer	1	Number	1992	2966.15488598265	3257.8056339706	2756.94682086819
40	1	Deaths	1	Global	1	Male	20	75-79 years	480	Thyroid cancer	3	Rate	1992	3.80407527125847	4.27913810722504	3.52056475129133
41	1	Deaths	1	Global	2	Female	20	75-79 years	480	Thyroid cancer	3	Rate	1992	5.50913096934725	6.21690742137435	5.00324928137763
42	1	Deaths	1	Global	3	Both	20	75-79 years	480	Thyroid cancer	3	Rate	1992	4.8033466024055	5.27564143638645	4.46455820888219
43	1	Deaths	1	Global	1	Male	30	80-84 years	480	Thyroid cancer	1	Number	1992	670.175452904082	767.751737188111	611.322419666492
44	1	Deaths	1	Global	2	Female	30	80-84 years	480	Thyroid cancer	1	Number	1992	1653.03862134768	1859.82461947771	1442.17073902643
45	1	Deaths	1	Global	3	Both	30	80-84 years	480	Thyroid cancer	1	Number	1992	2323.21407425176	2599.98746821236	2073.78135821711
46	1	Deaths	1	Global	1	Male	30	80-84 years	480	Thyroid cancer	3	Rate	1992	4.75058258965699	5.44225847135999	4.33339900909543
47	1	Deaths	1	Global	2	Female	30	80-84 years	480	Thyroid cancer	3	Rate	1992	7.06433336043582	7.94804243183672	6.16318017714723
48	1	Deaths	1	Global	3	Both	30	80-84 years	480	Thyroid cancer	3	Rate	1992	6.19407983941599	6.9320043030366	5.52905022600053
49	1	Deaths	1	Global	1	Male	14	45-49 years	480	Thyroid cancer	1	Number	1994	422.090376993769	468.213000148581	387.312461530778
50	1	Deaths	1	Global	2	Female	14	45-49 years	480	Thyroid cancer	1	Number	1994	586.653405969821	685.870029667535	502.792790422816
51	1	Deaths	1	Global	3	Both	14	45-49 years	480	Thyroid cancer	1	Number	1994	1008.74378296359	1121.06351346626	933.335571695215
52	1	Deaths	1	Global	1	Male	14	45-49 years	480	Thyroid cancer	3	Rate	1994	0.311859003411402	0.345936433449547	0.286163544220267
53	1	Deaths	1	Global	2	Female	14	45-49 years	480	Thyroid cancer	3	Rate	1994	0.451674090525692	0.528062598318657	0.387108425564622
54	1	Deaths	1	Global	3	Both	14	45-49 years	480	Thyroid cancer	3	Rate	1994	0.380326831107266	0.422674757205409	0.351895661056423
55	1	Deaths	1	Global	1	Male	15	50-54 years	480	Thyroid cancer	1	Number	1994	638.71951351963	709.743837668651	592.596584277315
56	1	Deaths	1	Global	2	Female	15	50-54 years	480	Thyroid cancer	1	Number	1994	887.394282639147	1029.61490133708	791.554644025562
57	1	Deaths	1	Global	3	Both	15	50-54 years	480	Thyroid cancer	1	Number	1994	1526.11379615878	1685.99988195366	1418.8109820263
58	1	Deaths	1	Global	1	Male	15	50-54 years	480	Thyroid cancer	3	Rate	1994	0.578037674925785	0.642314300776849	0.536296675605001
59	1	Deaths	1	Global	2	Female	15	50-54 years	480	Thyroid cancer	3	Rate	1994	0.824324105344076	0.956436613350084	0.735296120938221
60	1	Deaths	1	Global	3	Both	15	50-54 years	480	Thyroid cancer	3	Rate	1994	0.699573916093184	0.772866048993015	0.650386070416527
61	1	Deaths	1	Global	1	Male	16	55-59 years	480	Thyroid cancer	1	Number	1994	914.169611913592	1029.69663457573	841.566140694879
62	1	Deaths	1	Global	2	Female	16	55-59 years	480	Thyroid cancer	1	Number	1994	1270.8714300262	1467.28199464387	1092.05938362551
63	1	Deaths	1	Global	3	Both	16	55-59 years	480	Thyroid cancer	1	Number	1994	2185.04104193979	2394.31855134169	2024.89130819552
64	1	Deaths	1	Global	1	Male	16	55-59 years	480	Thyroid cancer	3	Rate	1994	0.928860713511998	1.04624430546409	0.855090473065595
65	1	Deaths	1	Global	2	Female	16	55-59 years	480	Thyroid cancer	3	Rate	1994	1.28910718163182	1.48833604413901	1.10772935872123
66	1	Deaths	1	Global	3	Both	16	55-59 years	480	Thyroid cancer	3	Rate	1994	1.10913665869038	1.21536686355234	1.02784393367246
67	1	Deaths	1	Global	1	Male	17	60-64 years	480	Thyroid cancer	1	Number	1994	968.115283236049	1075.66442968809	904.26668890246
68	1	Deaths	1	Global	2	Female	17	60-64 years	480	Thyroid cancer	1	Number	1994	1737.25318082621	1988.16362836542	1548.97057115629
69	1	Deaths	1	Global	3	Both	17	60-64 years	480	Thyroid cancer	1	Number	1994	2705.36846406226	2986.95459217362	2511.63385208356
70	1	Deaths	1	Global	1	Male	17	60-64 years	480	Thyroid cancer	3	Rate	1994	1.15786056344457	1.2864887521172	1.08149799517365
71	1	Deaths	1	Global	2	Female	17	60-64 years	480	Thyroid cancer	3	Rate	1994	2.01298991693029	2.30372485788385	1.79482310107296
72	1	Deaths	1	Global	3	Both	17	60-64 years	480	Thyroid cancer	3	Rate	1994	1.59219348567452	1.75791568018921	1.47817464083333
73	1	Deaths	1	Global	1	Male	18	65-69 years	480	Thyroid cancer	1	Number	1994	1076.89128087228	1199.14805427531	1012.25461890497
74	1	Deaths	1	Global	2	Female	18	65-69 years	480	Thyroid cancer	1	Number	1994	2109.30057102557	2396.69597536935	1879.0404501725
75	1	Deaths	1	Global	3	Both	18	65-69 years	480	Thyroid cancer	1	Number	1994	3186.19185189786	3518.7924507087	2964.00543112367
76	1	Deaths	1	Global	1	Male	18	65-69 years	480	Thyroid cancer	3	Rate	1994	1.63875539898314	1.82479920027958	1.54039479317957
77	1	Deaths	1	Global	2	Female	18	65-69 years	480	Thyroid cancer	3	Rate	1994	2.88429943860989	3.2772896149719	2.56943718216635
78	1	Deaths	1	Global	3	Both	18	65-69 years	480	Thyroid cancer	3	Rate	1994	2.29479315774503	2.53434231670682	2.13476767847807
79	1	Deaths	1	Global	1	Male	19	70-74 years	480	Thyroid cancer	1	Number	1994	996.383012636169	1118.42945786713	934.643501951493
80	1	Deaths	1	Global	2	Female	19	70-74 years	480	Thyroid cancer	1	Number	1994	2279.83810118621	2625.61406794748	2069.24058184229
81	1	Deaths	1	Global	3	Both	19	70-74 years	480	Thyroid cancer	1	Number	1994	3276.22111382238	3672.49506978851	3054.3229086405
82	1	Deaths	1	Global	1	Male	19	70-74 years	480	Thyroid cancer	3	Rate	1994	2.25876272595514	2.53543741613644	2.11880158281572
83	1	Deaths	1	Global	2	Female	19	70-74 years	480	Thyroid cancer	3	Rate	1994	4.13795833382194	4.76554962749788	3.75571901612741
84	1	Deaths	1	Global	3	Both	19	70-74 years	480	Thyroid cancer	3	Rate	1994	3.3023886583055	3.70182769868137	3.07871812733941
85	1	Deaths	1	Global	1	Male	20	75-79 years	480	Thyroid cancer	1	Number	1994	991.736637334159	1143.10210013434	908.088995222782
86	1	Deaths	1	Global	2	Female	20	75-79 years	480	Thyroid cancer	1	Number	1994	1938.33184244478	2199.58011425064	1734.35756072756
87	1	Deaths	1	Global	3	Both	20	75-79 years	480	Thyroid cancer	1	Number	1994	2930.06847977894	3237.43219558248	2698.64082295426
88	1	Deaths	1	Global	1	Male	20	75-79 years	480	Thyroid cancer	3	Rate	1994	3.80987471620325	4.39136321619347	3.48853231061581
89	1	Deaths	1	Global	2	Female	20	75-79 years	480	Thyroid cancer	3	Rate	1994	5.3581861237078	6.08036218983858	4.79433418568672
90	1	Deaths	1	Global	3	Both	20	75-79 years	480	Thyroid cancer	3	Rate	1994	4.71027889114403	5.20438639492573	4.33824362497495
91	1	Deaths	1	Global	1	Male	30	80-84 years	480	Thyroid cancer	1	Number	1994	721.051853172744	835.238791888686	654.775145295771
92	1	Deaths	1	Global	2	Female	30	80-84 years	480	Thyroid cancer	1	Number	1994	1739.04268058375	1963.83343728381	1524.54679503572
93	1	Deaths	1	Global	3	Both	30	80-84 years	480	Thyroid cancer	1	Number	1994	2460.09453375649	2764.14552666194	2201.88031049161
94	1	Deaths	1	Global	1	Male	30	80-84 years	480	Thyroid cancer	3	Rate	1994	4.84866270195062	5.61650477650565	4.40298962021988
95	1	Deaths	1	Global	2	Female	30	80-84 years	480	Thyroid cancer	3	Rate	1994	7.07662831494079	7.9913618356078	6.20378736971569
96	1	Deaths	1	Global	3	Both	30	80-84 years	480	Thyroid cancer	3	Rate	1994	6.23667640422517	7.00748729263402	5.58206800142838
97	1	Deaths	1	Global	1	Male	14	45-49 years	480	Thyroid cancer	1	Number	1990	369.385212844171	408.85422958329	336.268240877369
98	1	Deaths	1	Global	2	Female	14	45-49 years	480	Thyroid cancer	1	Number	1990	528.008328098958	633.07986589422	455.176971976738
99	1	Deaths	1	Global	3	Both	14	45-49 years	480	Thyroid cancer	1	Number	1990	897.393540943128	997.396410003372	821.897489284489
100	1	Deaths	1	Global	1	Male	14	45-49 years	480	Thyroid cancer	3	Rate	1990	0.311994400810594	0.345331177162007	0.28402276181106
101	1	Deaths	1	Global	2	Female	14	45-49 years	480	Thyroid cancer	3	Rate	1990	0.463976461694836	0.5563059151082	0.399977405021452
102	1	Deaths	1	Global	3	Both	14	45-49 years	480	Thyroid cancer	3	Rate	1990	0.386481895687463	0.429550289480413	0.353967891707354
103	1	Deaths	1	Global	1	Male	15	50-54 years	480	Thyroid cancer	1	Number	1990	617.174323347017	692.669624433889	567.442659338683
104	1	Deaths	1	Global	2	Female	15	50-54 years	480	Thyroid cancer	1	Number	1990	873.370539247913	1017.32354280945	770.121394190172
105	1	Deaths	1	Global	3	Both	15	50-54 years	480	Thyroid cancer	1	Number	1990	1490.54486259493	1643.54503269709	1375.69701529299
106	1	Deaths	1	Global	1	Male	15	50-54 years	480	Thyroid cancer	3	Rate	1990	0.573290860160975	0.643418155579694	0.527095308340288
107	1	Deaths	1	Global	2	Female	15	50-54 years	480	Thyroid cancer	3	Rate	1990	0.832441015966297	0.969647824704499	0.734030525404605
108	1	Deaths	1	Global	3	Both	15	50-54 years	480	Thyroid cancer	3	Rate	1990	0.7011970528953	0.77317292632278	0.647169177532133
109	1	Deaths	1	Global	1	Male	16	55-59 years	480	Thyroid cancer	1	Number	1990	842.263148043044	945.092750748923	776.342186675296
110	1	Deaths	1	Global	2	Female	16	55-59 years	480	Thyroid cancer	1	Number	1990	1209.96611081258	1413.57354154397	1052.69001869085
111	1	Deaths	1	Global	3	Both	16	55-59 years	480	Thyroid cancer	1	Number	1990	2052.22925885562	2291.77255164632	1901.13940746366
112	1	Deaths	1	Global	1	Male	16	55-59 years	480	Thyroid cancer	3	Rate	1990	0.906750961250839	1.01745370458615	0.835782766541543
113	1	Deaths	1	Global	2	Female	16	55-59 years	480	Thyroid cancer	3	Rate	1990	1.31073653012945	1.53130113510522	1.14036190771832
114	1	Deaths	1	Global	3	Both	16	55-59 years	480	Thyroid cancer	3	Rate	1990	1.10811539675913	1.2374584561597	1.02653338544192
115	1	Deaths	1	Global	1	Male	17	60-64 years	480	Thyroid cancer	1	Number	1990	901.390146075598	1001.67668996215	845.644501881267
116	1	Deaths	1	Global	2	Female	17	60-64 years	480	Thyroid cancer	1	Number	1990	1668.31200826139	1903.37291171328	1500.72746664129
117	1	Deaths	1	Global	3	Both	17	60-64 years	480	Thyroid cancer	1	Number	1990	2569.70215433699	2833.0496620871	2388.02280994349
118	1	Deaths	1	Global	1	Male	17	60-64 years	480	Thyroid cancer	3	Rate	1990	1.14759363617636	1.27527220029135	1.07662176367422
119	1	Deaths	1	Global	2	Female	17	60-64 years	480	Thyroid cancer	3	Rate	1990	2.03296175637883	2.31940087854013	1.82874757918245
120	1	Deaths	1	Global	3	Both	17	60-64 years	480	Thyroid cancer	3	Rate	1990	1.59997158666407	1.76393943371897	1.48685272250981
121	1	Deaths	1	Global	1	Male	18	65-69 years	480	Thyroid cancer	1	Number	1990	927.65834947715	1040.43554608761	869.843626670317
122	1	Deaths	1	Global	2	Female	18	65-69 years	480	Thyroid cancer	1	Number	1990	1925.20997571248	2219.08632033542	1713.15981609934
123	1	Deaths	1	Global	3	Both	18	65-69 years	480	Thyroid cancer	1	Number	1990	2852.86832518963	3160.91528274682	2646.60224999328
124	1	Deaths	1	Global	1	Male	18	65-69 years	480	Thyroid cancer	3	Rate	1990	1.61806849393968	1.81478016992802	1.51722513764119
125	1	Deaths	1	Global	2	Female	18	65-69 years	480	Thyroid cancer	3	Rate	1990	2.90473909427949	3.34813701859905	2.58479976488321
126	1	Deaths	1	Global	3	Both	18	65-69 years	480	Thyroid cancer	3	Rate	1990	2.30796929853495	2.55717916015792	2.14110012876672
127	1	Deaths	1	Global	1	Male	19	70-74 years	480	Thyroid cancer	1	Number	1990	819.02823308221	926.433499327412	767.478135411206
128	1	Deaths	1	Global	2	Female	19	70-74 years	480	Thyroid cancer	1	Number	1990	1887.83550232151	2211.97746213479	1714.11257851898
129	1	Deaths	1	Global	3	Both	19	70-74 years	480	Thyroid cancer	1	Number	1990	2706.86373540372	3045.3942400646	2519.11643447633
130	1	Deaths	1	Global	1	Male	19	70-74 years	480	Thyroid cancer	3	Rate	1990	2.17719462284313	2.46270635331679	2.04016076866941
131	1	Deaths	1	Global	2	Female	19	70-74 years	480	Thyroid cancer	3	Rate	1990	4.01303035712291	4.70206895351991	3.64374216114906
132	1	Deaths	1	Global	3	Both	19	70-74 years	480	Thyroid cancer	3	Rate	1990	3.19729130836393	3.59715651990435	2.97552809007825
133	1	Deaths	1	Global	1	Male	20	75-79 years	480	Thyroid cancer	1	Number	1990	973.072717587344	1088.00098950225	904.371870580753
134	1	Deaths	1	Global	2	Female	20	75-79 years	480	Thyroid cancer	1	Number	1990	1998.23428459624	2240.38320855309	1813.24882540174
135	1	Deaths	1	Global	3	Both	20	75-79 years	480	Thyroid cancer	1	Number	1990	2971.30700218359	3255.84062547854	2757.80136955229
136	1	Deaths	1	Global	1	Male	20	75-79 years	480	Thyroid cancer	3	Rate	1990	3.85637550318041	4.31184667653157	3.58410781068888
137	1	Deaths	1	Global	2	Female	20	75-79 years	480	Thyroid cancer	3	Rate	1990	5.50133995105788	6.16800029200916	4.99205637761688
138	1	Deaths	1	Global	3	Both	20	75-79 years	480	Thyroid cancer	3	Rate	1990	4.82703626716511	5.28927531478398	4.4801857292712
139	1	Deaths	1	Global	1	Male	30	80-84 years	480	Thyroid cancer	1	Number	1990	626.438942995523	710.696140951684	574.586104377349
140	1	Deaths	1	Global	2	Female	30	80-84 years	480	Thyroid cancer	1	Number	1990	1544.96947424662	1746.21710990349	1357.48501490805
141	1	Deaths	1	Global	3	Both	30	80-84 years	480	Thyroid cancer	1	Number	1990	2171.40841724215	2417.18227314171	1940.4212255158
142	1	Deaths	1	Global	1	Male	30	80-84 years	480	Thyroid cancer	3	Rate	1990	4.71593924982368	5.35024181253084	4.32558223324854
143	1	Deaths	1	Global	2	Female	30	80-84 years	480	Thyroid cancer	3	Rate	1990	6.99318929123474	7.90412172972072	6.14455484558733
144	1	Deaths	1	Global	3	Both	30	80-84 years	480	Thyroid cancer	3	Rate	1990	6.13809612922891	6.83284500354653	5.48514591674072
145	1	Deaths	6	China	1	Male	14	45-49 years	480	Thyroid cancer	1	Number	1994	84.1058239359672	106.285163127369	67.5623793433697
146	1	Deaths	6	China	2	Female	14	45-49 years	480	Thyroid cancer	1	Number	1994	95.7159925753204	118.008439965487	67.8433928296619
147	1	Deaths	6	China	3	Both	14	45-49 years	480	Thyroid cancer	1	Number	1994	179.821816511288	212.174758720568	149.310502493499
148	1	Deaths	6	China	1	Male	14	45-49 years	480	Thyroid cancer	3	Rate	1994	0.252910198465553	0.319604522523336	0.203163276559133
149	1	Deaths	6	China	2	Female	14	45-49 years	480	Thyroid cancer	3	Rate	1994	0.317143155453049	0.391006434909981	0.224790728275721
150	1	Deaths	6	China	3	Both	14	45-49 years	480	Thyroid cancer	3	Rate	1994	0.283470100443753	0.334471096627884	0.235372236585557
151	1	Deaths	6	China	1	Male	15	50-54 years	480	Thyroid cancer	1	Number	1994	130.134543487884	173.5982376192	100.11024676161
152	1	Deaths	6	China	2	Female	15	50-54 years	480	Thyroid cancer	1	Number	1994	147.822148076588	183.976391236709	112.000385376534
153	1	Deaths	6	China	3	Both	15	50-54 years	480	Thyroid cancer	1	Number	1994	277.956691564473	330.477363897569	235.152428840685
154	1	Deaths	6	China	1	Male	15	50-54 years	480	Thyroid cancer	3	Rate	1994	0.507281151840978	0.67670820964789	0.390242589916507
155	1	Deaths	6	China	2	Female	15	50-54 years	480	Thyroid cancer	3	Rate	1994	0.636789373040213	0.792534896523935	0.482476111409456
156	1	Deaths	6	China	3	Both	15	50-54 years	480	Thyroid cancer	3	Rate	1994	0.56880242996111	0.676279195057542	0.481209040814956
157	1	Deaths	6	China	1	Male	16	55-59 years	480	Thyroid cancer	1	Number	1994	203.103425460617	265.490872089129	159.281304825533
158	1	Deaths	6	China	2	Female	16	55-59 years	480	Thyroid cancer	1	Number	1994	223.052630580229	272.855542688529	162.172938046757
159	1	Deaths	6	China	3	Both	16	55-59 years	480	Thyroid cancer	1	Number	1994	426.156056040847	499.249495496271	359.550489965648
160	1	Deaths	6	China	1	Male	16	55-59 years	480	Thyroid cancer	3	Rate	1994	0.854685632726924	1.11722012309792	0.670276448994593
161	1	Deaths	6	China	2	Female	16	55-59 years	480	Thyroid cancer	3	Rate	1994	1.04128755700896	1.27378493911237	0.757079896490761
162	1	Deaths	6	China	3	Both	16	55-59 years	480	Thyroid cancer	3	Rate	1994	0.943149217231718	1.10491629581701	0.795740805180245
163	1	Deaths	6	China	1	Male	17	60-64 years	480	Thyroid cancer	1	Number	1994	100.88596079212	140.152415559442	81.4013545893507
164	1	Deaths	6	China	2	Female	17	60-64 years	480	Thyroid cancer	1	Number	1994	303.842131126724	370.24291351348	224.939505431925
165	1	Deaths	6	China	3	Both	17	60-64 years	480	Thyroid cancer	1	Number	1994	404.728091918844	477.906292165136	338.62411829977
166	1	Deaths	6	China	1	Male	17	60-64 years	480	Thyroid cancer	3	Rate	1994	0.498155583119745	0.692045828284445	0.401944323509505
167	1	Deaths	6	China	2	Female	17	60-64 years	480	Thyroid cancer	3	Rate	1994	1.60837841723022	1.95986879442718	1.19070993998609
168	1	Deaths	6	China	3	Both	17	60-64 years	480	Thyroid cancer	3	Rate	1994	1.0339702713347	1.22092068341437	0.865092585540356
169	1	Deaths	6	China	1	Male	18	65-69 years	480	Thyroid cancer	1	Number	1994	114.186136101881	170.298897907928	90.2248093012631
170	1	Deaths	6	China	2	Female	18	65-69 years	480	Thyroid cancer	1	Number	1994	368.04755857833	442.491538439387	266.283987491962
171	1	Deaths	6	China	3	Both	18	65-69 years	480	Thyroid cancer	1	Number	1994	482.233694680211	569.943838536025	395.301915804145
172	1	Deaths	6	China	1	Male	18	65-69 years	480	Thyroid cancer	3	Rate	1994	0.753832194161582	1.12427652126428	0.595644692825902
173	1	Deaths	6	China	2	Female	18	65-69 years	480	Thyroid cancer	3	Rate	1994	2.41813959889526	2.90725012661276	1.74953437320249
174	1	Deaths	6	China	3	Both	18	65-69 years	480	Thyroid cancer	3	Rate	1994	1.58798235498257	1.87680945755237	1.30171838698261
175	1	Deaths	6	China	1	Male	19	70-74 years	480	Thyroid cancer	1	Number	1994	112.893491121925	156.0018681975	91.118836102442
176	1	Deaths	6	China	2	Female	19	70-74 years	480	Thyroid cancer	1	Number	1994	400.989038379342	486.747729218424	295.875573208947
177	1	Deaths	6	China	3	Both	19	70-74 years	480	Thyroid cancer	1	Number	1994	513.882529501267	605.85320622697	419.647236091317
178	1	Deaths	6	China	1	Male	19	70-74 years	480	Thyroid cancer	3	Rate	1994	1.1198342350311	1.54744291278669	0.903843003787534
179	1	Deaths	6	China	2	Female	19	70-74 years	480	Thyroid cancer	3	Rate	1994	3.54607039046022	4.3044610824806	2.61651942820476
180	1	Deaths	6	China	3	Both	19	70-74 years	480	Thyroid cancer	3	Rate	1994	2.4025269839578	2.83251247651932	1.96195385243237
181	1	Deaths	6	China	1	Male	20	75-79 years	480	Thyroid cancer	1	Number	1994	256.58302655616	339.733499176933	210.124348684565
182	1	Deaths	6	China	2	Female	20	75-79 years	480	Thyroid cancer	1	Number	1994	342.91156157016	421.860400875735	249.608214219831
183	1	Deaths	6	China	3	Both	20	75-79 years	480	Thyroid cancer	1	Number	1994	599.49458812632	702.742909571099	520.640614503997
184	1	Deaths	6	China	1	Male	20	75-79 years	480	Thyroid cancer	3	Rate	1994	4.50256852963396	5.96170909037772	3.68730267311692
185	1	Deaths	6	China	2	Female	20	75-79 years	480	Thyroid cancer	3	Rate	1994	4.66243506441128	5.73587171083819	3.39382575791488
186	1	Deaths	6	China	3	Both	20	75-79 years	480	Thyroid cancer	3	Rate	1994	4.59264354935744	5.38361438855612	3.98855437078848
187	1	Deaths	6	China	1	Male	30	80-84 years	480	Thyroid cancer	1	Number	1994	143.90413582496	208.139112984026	113.364923983846
188	1	Deaths	6	China	2	Female	30	80-84 years	480	Thyroid cancer	1	Number	1994	215.634333176228	267.454503147557	159.701131208196
189	1	Deaths	6	China	3	Both	30	80-84 years	480	Thyroid cancer	1	Number	1994	359.538469001188	455.549640165615	299.351355447947
190	1	Deaths	6	China	1	Male	30	80-84 years	480	Thyroid cancer	3	Rate	1994	5.74680070384343	8.3120196242927	4.52721960495957
191	1	Deaths	6	China	2	Female	30	80-84 years	480	Thyroid cancer	3	Rate	1994	5.64321174696943	6.99936031387304	4.1794239644661
192	1	Deaths	6	China	3	Both	30	80-84 years	480	Thyroid cancer	3	Rate	1994	5.68422141189008	7.20213618865818	4.73267683717572
193	1	Deaths	6	China	1	Male	14	45-49 years	480	Thyroid cancer	1	Number	1990	71.0690301242173	94.0789532305482	54.2175471139759
194	1	Deaths	6	China	2	Female	14	45-49 years	480	Thyroid cancer	1	Number	1990	81.0070296145029	104.080846002261	57.632809064221
195	1	Deaths	6	China	3	Both	14	45-49 years	480	Thyroid cancer	1	Number	1990	152.07605973872	179.349170056751	125.663807839472
196	1	Deaths	6	China	1	Male	14	45-49 years	480	Thyroid cancer	3	Rate	1990	0.260910717160951	0.345385424765627	0.19904505627121
197	1	Deaths	6	China	2	Female	14	45-49 years	480	Thyroid cancer	3	Rate	1990	0.332266676219356	0.426908589585888	0.236392594569658
198	1	Deaths	6	China	3	Both	14	45-49 years	480	Thyroid cancer	3	Rate	1990	0.294612816350033	0.347448271550706	0.243445078761664
199	1	Deaths	6	China	1	Male	15	50-54 years	480	Thyroid cancer	1	Number	1990	125.818729159152	167.430394142547	94.3688596209428
200	1	Deaths	6	China	2	Female	15	50-54 years	480	Thyroid cancer	1	Number	1990	149.767473872549	191.941885955671	107.868849002262
201	1	Deaths	6	China	3	Both	15	50-54 years	480	Thyroid cancer	1	Number	1990	275.586203031701	327.765079453348	226.445323160149
202	1	Deaths	6	China	1	Male	15	50-54 years	480	Thyroid cancer	3	Rate	1990	0.498181724909342	0.662943928249956	0.373655349866242
203	1	Deaths	6	China	2	Female	15	50-54 years	480	Thyroid cancer	3	Rate	1990	0.666958615196	0.854773677788306	0.480371714185143
204	1	Deaths	6	China	3	Both	15	50-54 years	480	Thyroid cancer	3	Rate	1990	0.577617146344483	0.686981887273356	0.474619919023209
205	1	Deaths	6	China	1	Male	16	55-59 years	480	Thyroid cancer	1	Number	1990	189.208384977224	254.028473061923	142.067530655457
206	1	Deaths	6	China	2	Female	16	55-59 years	480	Thyroid cancer	1	Number	1990	222.38175244214	284.834367933792	154.706257510443
207	1	Deaths	6	China	3	Both	16	55-59 years	480	Thyroid cancer	1	Number	1990	411.590137419363	501.067465094102	339.090472667589
208	1	Deaths	6	China	1	Male	16	55-59 years	480	Thyroid cancer	3	Rate	1990	0.832462918971354	1.11765281550509	0.625056607690673
209	1	Deaths	6	China	2	Female	16	55-59 years	480	Thyroid cancer	3	Rate	1990	1.07741239357961	1.37998767776204	0.749532897261601
210	1	Deaths	6	China	3	Both	16	55-59 years	480	Thyroid cancer	3	Rate	1990	0.949040022821176	1.15535586321239	0.781871091315786
211	1	Deaths	6	China	1	Male	17	60-64 years	480	Thyroid cancer	1	Number	1990	91.7514444209655	132.116333868697	69.1553744104318
212	1	Deaths	6	China	2	Female	17	60-64 years	480	Thyroid cancer	1	Number	1990	284.565371496416	355.098372825511	208.076745742626
213	1	Deaths	6	China	3	Both	17	60-64 years	480	Thyroid cancer	1	Number	1990	376.316815917382	453.729115263242	305.895618153342
214	1	Deaths	6	China	1	Male	17	60-64 years	480	Thyroid cancer	3	Rate	1990	0.504048030199883	0.725797596582902	0.379913694757577
215	1	Deaths	6	China	2	Female	17	60-64 years	480	Thyroid cancer	3	Rate	1990	1.66076994961721	2.07241205648244	1.21436984664118
216	1	Deaths	6	China	3	Both	17	60-64 years	480	Thyroid cancer	3	Rate	1990	1.06492316309093	1.28398897996273	0.865641171164223
217	1	Deaths	6	China	1	Male	18	65-69 years	480	Thyroid cancer	1	Number	1990	100.591557798054	150.272009268207	75.0650383649365
218	1	Deaths	6	China	2	Female	18	65-69 years	480	Thyroid cancer	1	Number	1990	340.772277932923	430.994281659412	249.942600785913
219	1	Deaths	6	China	3	Both	18	65-69 years	480	Thyroid cancer	1	Number	1990	441.363835730978	533.924600703108	351.31275906656
220	1	Deaths	6	China	1	Male	18	65-69 years	480	Thyroid cancer	3	Rate	1990	0.750201501005988	1.1207132027771	0.559827342245779
221	1	Deaths	6	China	2	Female	18	65-69 years	480	Thyroid cancer	3	Rate	1990	2.45633398198795	3.10666673505314	1.80162103437807
222	1	Deaths	6	China	3	Both	18	65-69 years	480	Thyroid cancer	3	Rate	1990	1.61779519985527	1.95707166327199	1.28771786280246
223	1	Deaths	6	China	1	Male	19	70-74 years	480	Thyroid cancer	1	Number	1990	99.9461903433205	145.178513952501	76.884874523923
224	1	Deaths	6	China	2	Female	19	70-74 years	480	Thyroid cancer	1	Number	1990	359.822957858538	454.675122640672	264.716384828777
225	1	Deaths	6	China	3	Both	19	70-74 years	480	Thyroid cancer	1	Number	1990	459.769148201859	555.277592923055	372.027850910137
226	1	Deaths	6	China	1	Male	19	70-74 years	480	Thyroid cancer	3	Rate	1990	1.14547346944591	1.66387668699457	0.881169994236975
227	1	Deaths	6	China	2	Female	19	70-74 years	480	Thyroid cancer	3	Rate	1990	3.56530965152663	4.50515334737798	2.62294514881488
228	1	Deaths	6	China	3	Both	19	70-74 years	480	Thyroid cancer	3	Rate	1990	2.44328662797207	2.950833745386	1.97701537155522
229	1	Deaths	6	China	1	Male	20	75-79 years	480	Thyroid cancer	1	Number	1990	218.325307998549	284.001443543213	172.689443163988
230	1	Deaths	6	China	2	Female	20	75-79 years	480	Thyroid cancer	1	Number	1990	303.041359450141	381.533561695073	224.284487048944
231	1	Deaths	6	China	3	Both	20	75-79 years	480	Thyroid cancer	1	Number	1990	521.36666744869	606.609058468366	434.720406947101
232	1	Deaths	6	China	1	Male	20	75-79 years	480	Thyroid cancer	3	Rate	1990	4.45831121191265	5.79945051517573	3.5264041887534
233	1	Deaths	6	China	2	Female	20	75-79 years	480	Thyroid cancer	3	Rate	1990	4.67392677733378	5.88454306598214	3.45922837615538
234	1	Deaths	6	China	3	Both	20	75-79 years	480	Thyroid cancer	3	Rate	1990	4.58114879032023	5.33015731135735	3.81980473772659
235	1	Deaths	6	China	1	Male	30	80-84 years	480	Thyroid cancer	1	Number	1990	112.269040883422	155.234826230389	89.6331116200531
236	1	Deaths	6	China	2	Female	30	80-84 years	480	Thyroid cancer	1	Number	1990	180.342377830984	232.248723756687	137.260541434587
237	1	Deaths	6	China	3	Both	30	80-84 years	480	Thyroid cancer	1	Number	1990	292.611418714406	366.727713857255	249.852565044011
238	1	Deaths	6	China	1	Male	30	80-84 years	480	Thyroid cancer	3	Rate	1990	5.50379238529519	7.61011448763165	4.39410574208985
239	1	Deaths	6	China	2	Female	30	80-84 years	480	Thyroid cancer	3	Rate	1990	5.53659979393569	7.13015017079461	4.2139662045183
240	1	Deaths	6	China	3	Both	30	80-84 years	480	Thyroid cancer	3	Rate	1990	5.52396612086801	6.92314563741637	4.71675750242052
241	1	Deaths	6	China	1	Male	14	45-49 years	480	Thyroid cancer	1	Number	1992	75.850513204488	97.7972741701903	60.6116681549603
242	1	Deaths	6	China	2	Female	14	45-49 years	480	Thyroid cancer	1	Number	1992	85.3565766128586	108.48845713409	62.3373185211446
243	1	Deaths	6	China	3	Both	14	45-49 years	480	Thyroid cancer	1	Number	1992	161.207089817347	194.213062456329	134.300236408582
244	1	Deaths	6	China	1	Male	14	45-49 years	480	Thyroid cancer	3	Rate	1992	0.256647913102238	0.330907007249909	0.205085733562256
245	1	Deaths	6	China	2	Female	14	45-49 years	480	Thyroid cancer	3	Rate	1992	0.319440772204907	0.406010150564217	0.233292875086767
246	1	Deaths	6	China	3	Both	14	45-49 years	480	Thyroid cancer	3	Rate	1992	0.286463399829006	0.345114685870699	0.238650188171203
247	1	Deaths	6	China	1	Male	15	50-54 years	480	Thyroid cancer	1	Number	1992	127.701239867312	170.250757687701	100.448162700924
248	1	Deaths	6	China	2	Female	15	50-54 years	480	Thyroid cancer	1	Number	1992	145.109033650049	187.043544009309	110.099284277633
249	1	Deaths	6	China	3	Both	15	50-54 years	480	Thyroid cancer	1	Number	1992	272.810273517361	326.532117520748	227.557370871051
250	1	Deaths	6	China	1	Male	15	50-54 years	480	Thyroid cancer	3	Rate	1992	0.50572362097731	0.674228611573519	0.3977957349076
251	1	Deaths	6	China	2	Female	15	50-54 years	480	Thyroid cancer	3	Rate	1992	0.643085374738416	0.828928182939406	0.48793130039626
252	1	Deaths	6	China	3	Both	15	50-54 years	480	Thyroid cancer	3	Rate	1992	0.570545431217076	0.682897331523127	0.475905165213603
253	1	Deaths	6	China	1	Male	16	55-59 years	480	Thyroid cancer	1	Number	1992	198.000608850357	257.83919505861	155.053988998351
254	1	Deaths	6	China	2	Female	16	55-59 years	480	Thyroid cancer	1	Number	1992	224.785936771419	284.04961381295	169.993667581662
255	1	Deaths	6	China	3	Both	16	55-59 years	480	Thyroid cancer	1	Number	1992	422.786545621775	511.446153150901	356.886005508287
256	1	Deaths	6	China	1	Male	16	55-59 years	480	Thyroid cancer	3	Rate	1992	0.838673019763392	1.09213187569841	0.656763622771924
257	1	Deaths	6	China	2	Female	16	55-59 years	480	Thyroid cancer	3	Rate	1992	1.04696144286734	1.32298754003426	0.791761344352202
258	1	Deaths	6	China	3	Both	16	55-59 years	480	Thyroid cancer	3	Rate	1992	0.937876798552744	1.1345523780655	0.791688164537348
259	1	Deaths	6	China	1	Male	17	60-64 years	480	Thyroid cancer	1	Number	1992	96.1034709465709	137.171641235451	74.9300962386928
260	1	Deaths	6	China	2	Female	17	60-64 years	480	Thyroid cancer	1	Number	1992	289.598637331807	358.253425412682	223.46957984509
261	1	Deaths	6	China	3	Both	17	60-64 years	480	Thyroid cancer	1	Number	1992	385.702108278378	462.087634010459	317.084389304828
262	1	Deaths	6	China	1	Male	17	60-64 years	480	Thyroid cancer	3	Rate	1992	0.499673780369163	0.713200801807314	0.389586391440827
263	1	Deaths	6	China	2	Female	17	60-64 years	480	Thyroid cancer	3	Rate	1992	1.61354192523028	1.99606229879602	1.24509403571716
264	1	Deaths	6	China	3	Both	17	60-64 years	480	Thyroid cancer	3	Rate	1992	1.03735645960564	1.24279743811685	0.852807211642385
265	1	Deaths	6	China	1	Male	18	65-69 years	480	Thyroid cancer	1	Number	1992	106.464616139206	155.880699098458	82.5753703599412
266	1	Deaths	6	China	2	Female	18	65-69 years	480	Thyroid cancer	1	Number	1992	351.129989774548	440.203418100505	267.067667219109
267	1	Deaths	6	China	3	Both	18	65-69 years	480	Thyroid cancer	1	Number	1992	457.594605913754	568.095251919065	383.19365362351
268	1	Deaths	6	China	1	Male	18	65-69 years	480	Thyroid cancer	3	Rate	1992	0.746708822336544	1.09329744914135	0.579157280526457
269	1	Deaths	6	China	2	Female	18	65-69 years	480	Thyroid cancer	3	Rate	1992	2.41149597482181	3.02323584360814	1.83417145575475
270	1	Deaths	6	China	3	Both	18	65-69 years	480	Thyroid cancer	3	Rate	1992	1.58784909796911	1.97128532911561	1.32967847389411
271	1	Deaths	6	China	1	Male	19	70-74 years	480	Thyroid cancer	1	Number	1992	104.866833310779	148.335858861929	82.5162677842439
272	1	Deaths	6	China	2	Female	19	70-74 years	480	Thyroid cancer	1	Number	1992	374.139669205223	466.397073166788	291.493808494427
273	1	Deaths	6	China	3	Both	19	70-74 years	480	Thyroid cancer	1	Number	1992	479.006502516003	585.121313518188	399.98520688376
274	1	Deaths	6	China	1	Male	19	70-74 years	480	Thyroid cancer	3	Rate	1992	1.12112456951031	1.5858491255922	0.882176111135594
275	1	Deaths	6	China	2	Female	19	70-74 years	480	Thyroid cancer	3	Rate	1992	3.5153856195517	4.38222861396767	2.73885189652955
276	1	Deaths	6	China	3	Both	19	70-74 years	480	Thyroid cancer	3	Rate	1992	2.39543519091055	2.92609845167278	2.00026228324737
277	1	Deaths	6	China	1	Male	20	75-79 years	480	Thyroid cancer	1	Number	1992	237.51146796739	316.338530716257	190.541460735096
278	1	Deaths	6	China	2	Female	20	75-79 years	480	Thyroid cancer	1	Number	1992	320.901654603851	408.274742639474	241.211094317971
279	1	Deaths	6	China	3	Both	20	75-79 years	480	Thyroid cancer	1	Number	1992	558.413122571241	660.285524521353	478.540275505981
280	1	Deaths	6	China	1	Male	20	75-79 years	480	Thyroid cancer	3	Rate	1992	4.46233268762368	5.94332466575389	3.5798666728064
281	1	Deaths	6	China	2	Female	20	75-79 years	480	Thyroid cancer	3	Rate	1992	4.61349789828588	5.86963214451377	3.46781283522195
282	1	Deaths	6	China	3	Both	20	75-79 years	480	Thyroid cancer	3	Rate	1992	4.54796847857672	5.37766329443754	3.89744796595994
283	1	Deaths	6	China	1	Male	30	80-84 years	480	Thyroid cancer	1	Number	1992	126.166746569618	181.321213487392	100.183461566791
284	1	Deaths	6	China	2	Female	30	80-84 years	480	Thyroid cancer	1	Number	1992	193.53452099807	241.04435834032	148.417812358157
285	1	Deaths	6	China	3	Both	30	80-84 years	480	Thyroid cancer	1	Number	1992	319.701267567687	409.9513561344	273.82041166021
286	1	Deaths	6	China	1	Male	30	80-84 years	480	Thyroid cancer	3	Rate	1992	5.60212740201413	8.05112730780986	4.44840285203249
287	1	Deaths	6	China	2	Female	30	80-84 years	480	Thyroid cancer	3	Rate	1992	5.54203901466903	6.90252690475434	4.25008056608638
288	1	Deaths	6	China	3	Both	30	80-84 years	480	Thyroid cancer	3	Rate	1992	5.56559763859315	7.13673835890129	4.76686954709059
289	1	Deaths	1	Global	1	Male	14	45-49 years	480	Thyroid cancer	1	Number	1995	448.327108829693	492.369289518887	411.696097049105
290	1	Deaths	1	Global	2	Female	14	45-49 years	480	Thyroid cancer	1	Number	1995	606.591450072306	717.227878357604	525.160598633267
291	1	Deaths	1	Global	3	Both	14	45-49 years	480	Thyroid cancer	1	Number	1995	1054.918558902	1158.68082659392	970.958109176879
292	1	Deaths	1	Global	1	Male	14	45-49 years	480	Thyroid cancer	3	Rate	1995	0.319078013324748	0.350423187952892	0.293007427284265
293	1	Deaths	1	Global	2	Female	14	45-49 years	480	Thyroid cancer	3	Rate	1995	0.44904338212356	0.530944562790348	0.388762306722598
294	1	Deaths	1	Global	3	Both	14	45-49 years	480	Thyroid cancer	3	Rate	1995	0.382782279866825	0.420432918445603	0.352316826308138
295	1	Deaths	1	Global	1	Male	15	50-54 years	480	Thyroid cancer	1	Number	1995	643.755367243287	719.044890477777	593.894502106765
296	1	Deaths	1	Global	2	Female	15	50-54 years	480	Thyroid cancer	1	Number	1995	880.59269020812	1030.06837972722	794.336782221122
297	1	Deaths	1	Global	3	Both	15	50-54 years	480	Thyroid cancer	1	Number	1995	1524.34805745141	1677.56684433208	1418.0312135871
298	1	Deaths	1	Global	1	Male	15	50-54 years	480	Thyroid cancer	3	Rate	1995	0.580680848158	0.648593577796949	0.535705301652887
299	1	Deaths	1	Global	2	Female	15	50-54 years	480	Thyroid cancer	3	Rate	1995	0.816079026844509	0.954603882428793	0.73614236800967
300	1	Deaths	1	Global	3	Both	15	50-54 years	480	Thyroid cancer	3	Rate	1995	0.696789125055956	0.766826400290337	0.648191024213568
301	1	Deaths	1	Global	1	Male	16	55-59 years	480	Thyroid cancer	1	Number	1995	930.884521454734	1034.65408152757	855.348629825301
302	1	Deaths	1	Global	2	Female	16	55-59 years	480	Thyroid cancer	1	Number	1995	1278.74297039996	1485.32631412492	1123.04206559205
303	1	Deaths	1	Global	3	Both	16	55-59 years	480	Thyroid cancer	1	Number	1995	2209.62749185469	2414.3052946576	2054.61911255656
304	1	Deaths	1	Global	1	Male	16	55-59 years	480	Thyroid cancer	3	Rate	1995	0.935058863820233	1.03929375515692	0.859184248465916
305	1	Deaths	1	Global	2	Female	16	55-59 years	480	Thyroid cancer	3	Rate	1995	1.27884235868118	1.48544175877082	1.12312935226594
306	1	Deaths	1	Global	3	Both	16	55-59 years	480	Thyroid cancer	3	Rate	1995	1.10732847428715	1.20990031498594	1.02964787301718
307	1	Deaths	1	Global	1	Male	17	60-64 years	480	Thyroid cancer	1	Number	1995	980.114423670717	1084.61704918809	919.541502230853
308	1	Deaths	1	Global	2	Female	17	60-64 years	480	Thyroid cancer	1	Number	1995	1735.46161047875	1988.90059026221	1538.01833728109
309	1	Deaths	1	Global	3	Both	17	60-64 years	480	Thyroid cancer	1	Number	1995	2715.57603414946	2990.4949505257	2522.56759528874
310	1	Deaths	1	Global	1	Male	17	60-64 years	480	Thyroid cancer	3	Rate	1995	1.16060262941187	1.28434942777208	1.08887519616895
311	1	Deaths	1	Global	2	Female	17	60-64 years	480	Thyroid cancer	3	Rate	1995	1.98697340350638	2.27714203022847	1.76091566176424
312	1	Deaths	1	Global	3	Both	17	60-64 years	480	Thyroid cancer	3	Rate	1995	1.58074667943589	1.74077797987118	1.46839576567193
313	1	Deaths	1	Global	1	Male	18	65-69 years	480	Thyroid cancer	1	Number	1995	1133.09104910884	1266.10277076459	1063.53075955146
314	1	Deaths	1	Global	2	Female	18	65-69 years	480	Thyroid cancer	1	Number	1995	2138.47415132489	2456.06585721785	1910.29359006349
315	1	Deaths	1	Global	3	Both	18	65-69 years	480	Thyroid cancer	1	Number	1995	3271.56520043373	3593.70670852936	3054.74962579356
316	1	Deaths	1	Global	1	Male	18	65-69 years	480	Thyroid cancer	3	Rate	1995	1.67763711697156	1.87457221889251	1.57464722598219
317	1	Deaths	1	Global	2	Female	18	65-69 years	480	Thyroid cancer	3	Rate	1995	2.87168617678172	3.29816956967581	2.56527005144363
318	1	Deaths	1	Global	3	Both	18	65-69 years	480	Thyroid cancer	3	Rate	1995	2.30378232350523	2.5306290670516	2.15110436732375
319	1	Deaths	1	Global	1	Male	19	70-74 years	480	Thyroid cancer	1	Number	1995	1052.67836049116	1169.56472049101	990.778954535554
320	1	Deaths	1	Global	2	Female	19	70-74 years	480	Thyroid cancer	1	Number	1995	2342.02953951336	2700.80465725415	2134.53908052273
321	1	Deaths	1	Global	3	Both	19	70-74 years	480	Thyroid cancer	1	Number	1995	3394.70790000452	3781.98026065292	3176.61193116144
322	1	Deaths	1	Global	1	Male	19	70-74 years	480	Thyroid cancer	3	Rate	1995	2.30027704630646	2.55569315537184	2.16501656405123
323	1	Deaths	1	Global	2	Female	19	70-74 years	480	Thyroid cancer	3	Rate	1995	4.11384592930267	4.74404530670236	3.74938264406796
324	1	Deaths	1	Global	3	Both	19	70-74 years	480	Thyroid cancer	3	Rate	1995	3.305668834633	3.68278351160078	3.09329325817687
325	1	Deaths	1	Global	1	Male	20	75-79 years	480	Thyroid cancer	1	Number	1995	1037.67089511861	1177.22063186076	946.46397166843
326	1	Deaths	1	Global	2	Female	20	75-79 years	480	Thyroid cancer	1	Number	1995	1967.62812043091	2236.6362655157	1762.21271252343
327	1	Deaths	1	Global	3	Both	20	75-79 years	480	Thyroid cancer	1	Number	1995	3005.29901554951	3314.97937996866	2763.08832858067
328	1	Deaths	1	Global	1	Male	20	75-79 years	480	Thyroid cancer	3	Rate	1995	3.87185863036762	4.39256018913002	3.53153848130005
329	1	Deaths	1	Global	2	Female	20	75-79 years	480	Thyroid cancer	3	Rate	1995	5.3170688703306	6.04400238954787	4.76198030479825
330	1	Deaths	1	Global	3	Both	20	75-79 years	480	Thyroid cancer	3	Rate	1995	4.71004156813743	5.195386747337	4.3304379420198
331	1	Deaths	1	Global	1	Male	30	80-84 years	480	Thyroid cancer	1	Number	1995	760.508840219499	887.529223386207	679.780293046198
332	1	Deaths	1	Global	2	Female	30	80-84 years	480	Thyroid cancer	1	Number	1995	1777.63625905682	2006.35801498038	1570.36021567423
333	1	Deaths	1	Global	3	Both	30	80-84 years	480	Thyroid cancer	1	Number	1995	2538.14509927632	2846.06247111474	2270.45559837875
334	1	Deaths	1	Global	1	Male	30	80-84 years	480	Thyroid cancer	3	Rate	1995	5.02296079690761	5.86189700818217	4.48976998281298
335	1	Deaths	1	Global	2	Female	30	80-84 years	480	Thyroid cancer	3	Rate	1995	7.12775411170552	8.04485536226487	6.29664332458523
336	1	Deaths	1	Global	3	Both	30	80-84 years	480	Thyroid cancer	3	Rate	1995	6.33265166870319	7.10090304217717	5.66476851062974
337	1	Deaths	1	Global	1	Male	14	45-49 years	480	Thyroid cancer	1	Number	1991	374.250597844795	413.740476394448	344.996593123504
338	1	Deaths	1	Global	2	Female	14	45-49 years	480	Thyroid cancer	1	Number	1991	534.293123277967	642.42492217511	465.926032896317
339	1	Deaths	1	Global	3	Both	14	45-49 years	480	Thyroid cancer	1	Number	1991	908.543721122763	1010.15199678977	834.747190213394
340	1	Deaths	1	Global	1	Male	14	45-49 years	480	Thyroid cancer	3	Rate	1991	0.311769449492961	0.344666491653666	0.287399401722981
341	1	Deaths	1	Global	2	Female	14	45-49 years	480	Thyroid cancer	3	Rate	1991	0.463203182508531	0.556947592079515	0.40393262021991
342	1	Deaths	1	Global	3	Both	14	45-49 years	480	Thyroid cancer	3	Rate	1991	0.385976614328267	0.429142856434064	0.354625635297374
343	1	Deaths	1	Global	1	Male	15	50-54 years	480	Thyroid cancer	1	Number	1991	625.237547707992	701.433232690033	573.040347230957
344	1	Deaths	1	Global	2	Female	15	50-54 years	480	Thyroid cancer	1	Number	1991	876.618650990213	1031.99340185076	785.804768917533
345	1	Deaths	1	Global	3	Both	15	50-54 years	480	Thyroid cancer	1	Number	1991	1501.8561986982	1650.85368378871	1403.32746993075
346	1	Deaths	1	Global	1	Male	15	50-54 years	480	Thyroid cancer	3	Rate	1991	0.574574305341968	0.644595824249624	0.526606664379217
347	1	Deaths	1	Global	2	Female	15	50-54 years	480	Thyroid cancer	3	Rate	1991	0.826504150270262	0.972996443456581	0.740881912652526
348	1	Deaths	1	Global	3	Both	15	50-54 years	480	Thyroid cancer	3	Rate	1991	0.698924754510453	0.768264302983749	0.65307205061929
349	1	Deaths	1	Global	1	Male	16	55-59 years	480	Thyroid cancer	1	Number	1991	855.387738301879	954.322583292476	785.516747794994
350	1	Deaths	1	Global	2	Female	16	55-59 years	480	Thyroid cancer	1	Number	1991	1215.63413328708	1415.88645148587	1059.38747034625
351	1	Deaths	1	Global	3	Both	16	55-59 years	480	Thyroid cancer	1	Number	1991	2071.02187158896	2292.86651341535	1924.73590752174
352	1	Deaths	1	Global	1	Male	16	55-59 years	480	Thyroid cancer	3	Rate	1991	0.908514838831639	1.01359440769465	0.834304245393174
353	1	Deaths	1	Global	2	Female	16	55-59 years	480	Thyroid cancer	3	Rate	1991	1.29752389755378	1.51126597774767	1.13075186185044
354	1	Deaths	1	Global	3	Both	16	55-59 years	480	Thyroid cancer	3	Rate	1991	1.10253937738638	1.22064168071363	1.02466186293053
355	1	Deaths	1	Global	1	Male	17	60-64 years	480	Thyroid cancer	1	Number	1991	929.237197882037	1037.82651495227	872.436645667891
356	1	Deaths	1	Global	2	Female	17	60-64 years	480	Thyroid cancer	1	Number	1991	1691.21439559615	1926.34541147465	1517.89018908728
357	1	Deaths	1	Global	3	Both	17	60-64 years	480	Thyroid cancer	1	Number	1991	2620.45159347819	2881.51478626423	2440.55797950056
358	1	Deaths	1	Global	1	Male	17	60-64 years	480	Thyroid cancer	3	Rate	1991	1.15488234408339	1.28984022709358	1.08428900684311
359	1	Deaths	1	Global	2	Female	17	60-64 years	480	Thyroid cancer	3	Rate	1991	2.02654318116946	2.30829525125047	1.81885278440676
360	1	Deaths	1	Global	3	Both	17	60-64 years	480	Thyroid cancer	3	Rate	1991	1.59866689408079	1.75793451215426	1.48891864845842
361	1	Deaths	1	Global	1	Male	18	65-69 years	480	Thyroid cancer	1	Number	1991	959.373354160328	1069.88839095937	900.248870566119
362	1	Deaths	1	Global	2	Female	18	65-69 years	480	Thyroid cancer	1	Number	1991	1969.06178524086	2244.54400397359	1756.62146260304
363	1	Deaths	1	Global	3	Both	18	65-69 years	480	Thyroid cancer	1	Number	1991	2928.43513940118	3231.93599274451	2727.88081197072
364	1	Deaths	1	Global	1	Male	18	65-69 years	480	Thyroid cancer	3	Rate	1991	1.61734531508546	1.80365544788029	1.51767118286857
365	1	Deaths	1	Global	2	Female	18	65-69 years	480	Thyroid cancer	3	Rate	1991	2.89093004655939	3.29538653918789	2.57903017809523
366	1	Deaths	1	Global	3	Both	18	65-69 years	480	Thyroid cancer	3	Rate	1991	2.29808280355199	2.53625440672237	2.14069825204025
367	1	Deaths	1	Global	1	Male	19	70-74 years	480	Thyroid cancer	1	Number	1991	853.666496800185	959.108521906398	799.784676979179
368	1	Deaths	1	Global	2	Female	19	70-74 years	480	Thyroid cancer	1	Number	1991	1959.38797234497	2299.14640098015	1778.55119982415
369	1	Deaths	1	Global	3	Both	19	70-74 years	480	Thyroid cancer	1	Number	1991	2813.05446914516	3152.74548407987	2611.80714249405
370	1	Deaths	1	Global	1	Male	19	70-74 years	480	Thyroid cancer	3	Rate	1991	2.18773616498371	2.45795800512695	2.04965038289035
371	1	Deaths	1	Global	2	Female	19	70-74 years	480	Thyroid cancer	3	Rate	1991	4.02265948024052	4.72018977195973	3.65139826621644
372	1	Deaths	1	Global	3	Both	19	70-74 years	480	Thyroid cancer	3	Rate	1991	3.20651605320918	3.59371960879837	2.97712028762761
373	1	Deaths	1	Global	1	Male	20	75-79 years	480	Thyroid cancer	1	Number	1991	981.01543053994	1097.71058812882	906.552564177366
374	1	Deaths	1	Global	2	Female	20	75-79 years	480	Thyroid cancer	1	Number	1991	2003.2119231487	2242.07835588386	1824.68766595771
375	1	Deaths	1	Global	3	Both	20	75-79 years	480	Thyroid cancer	1	Number	1991	2984.22735368864	3279.54321023295	2775.91373099673
376	1	Deaths	1	Global	1	Male	20	75-79 years	480	Thyroid cancer	3	Rate	1991	3.85681010025441	4.31559091901468	3.5640632930783
377	1	Deaths	1	Global	2	Female	20	75-79 years	480	Thyroid cancer	3	Rate	1991	5.51310376159564	6.17049572977104	5.02178142945382
378	1	Deaths	1	Global	3	Both	20	75-79 years	480	Thyroid cancer	3	Rate	1991	4.83108311112491	5.30916178205297	4.49384994986452
379	1	Deaths	1	Global	1	Male	30	80-84 years	480	Thyroid cancer	1	Number	1991	650.007507840198	741.882908677298	595.83170302725
380	1	Deaths	1	Global	2	Female	30	80-84 years	480	Thyroid cancer	1	Number	1991	1589.19789304298	1786.70490907345	1387.86582354582
381	1	Deaths	1	Global	3	Both	30	80-84 years	480	Thyroid cancer	1	Number	1991	2239.20540088318	2488.91766910696	1998.37486566899
382	1	Deaths	1	Global	1	Male	30	80-84 years	480	Thyroid cancer	3	Rate	1991	4.74391935033424	5.41444928513307	4.34853061147793
383	1	Deaths	1	Global	2	Female	30	80-84 years	480	Thyroid cancer	3	Rate	1991	6.97336594298781	7.84002245261279	6.08992518157673
384	1	Deaths	1	Global	3	Both	30	80-84 years	480	Thyroid cancer	3	Rate	1991	6.13624720501334	6.82055075632726	5.47628287212672
385	1	Deaths	1	Global	1	Male	14	45-49 years	480	Thyroid cancer	1	Number	1997	477.722411880177	522.159677112344	437.749074990427
386	1	Deaths	1	Global	2	Female	14	45-49 years	480	Thyroid cancer	1	Number	1997	637.701390588171	736.979966343019	546.048679651666
387	1	Deaths	1	Global	3	Both	14	45-49 years	480	Thyroid cancer	1	Number	1997	1115.42380246835	1219.61492568203	1022.65115269714
388	1	Deaths	1	Global	1	Male	14	45-49 years	480	Thyroid cancer	3	Rate	1997	0.315120485739219	0.344432680973625	0.288752835773333
389	1	Deaths	1	Global	2	Female	14	45-49 years	480	Thyroid cancer	3	Rate	1997	0.435369871017933	0.503149087684478	0.372796965379345
390	1	Deaths	1	Global	3	Both	14	45-49 years	480	Thyroid cancer	3	Rate	1997	0.374211117917798	0.409165972394297	0.343087022389034
391	1	Deaths	1	Global	1	Male	15	50-54 years	480	Thyroid cancer	1	Number	1997	653.498820061602	727.764729544561	604.840877510322
392	1	Deaths	1	Global	2	Female	15	50-54 years	480	Thyroid cancer	1	Number	1997	891.057127974182	1029.26277244029	787.943783901971
393	1	Deaths	1	Global	3	Both	15	50-54 years	480	Thyroid cancer	1	Number	1997	1544.55594803578	1682.92322790561	1416.30347407263
394	1	Deaths	1	Global	1	Male	15	50-54 years	480	Thyroid cancer	3	Rate	1997	0.561840795773305	0.625690364283313	0.520007488161324
395	1	Deaths	1	Global	2	Female	15	50-54 years	480	Thyroid cancer	3	Rate	1997	0.786707236405632	0.908727898381354	0.695669286755851
396	1	Deaths	1	Global	3	Both	15	50-54 years	480	Thyroid cancer	3	Rate	1997	0.672780437792769	0.73305070462603	0.616915996177257
397	1	Deaths	1	Global	1	Male	16	55-59 years	480	Thyroid cancer	1	Number	1997	928.560300108526	1023.72837827693	849.702691593467
398	1	Deaths	1	Global	2	Female	16	55-59 years	480	Thyroid cancer	1	Number	1997	1262.23908428619	1457.31574368413	1091.61210601488
399	1	Deaths	1	Global	3	Both	16	55-59 years	480	Thyroid cancer	1	Number	1997	2190.79938439471	2388.1974005178	2026.55312349802
400	1	Deaths	1	Global	1	Male	16	55-59 years	480	Thyroid cancer	3	Rate	1997	0.920277414736633	1.01459658058082	0.842123226916981
401	1	Deaths	1	Global	2	Female	16	55-59 years	480	Thyroid cancer	3	Rate	1997	1.24345217768329	1.43562535625408	1.07536477622007
402	1	Deaths	1	Global	3	Both	16	55-59 years	480	Thyroid cancer	3	Rate	1997	1.08235242580139	1.17987583352237	1.00120746101062
403	1	Deaths	1	Global	1	Male	17	60-64 years	480	Thyroid cancer	1	Number	1997	989.045139482498	1088.30419717791	913.160121885199
404	1	Deaths	1	Global	2	Female	17	60-64 years	480	Thyroid cancer	1	Number	1997	1749.26756189535	1991.98605518299	1528.63559098609
405	1	Deaths	1	Global	3	Both	17	60-64 years	480	Thyroid cancer	1	Number	1997	2738.31270137784	2981.81319488877	2510.11943642545
406	1	Deaths	1	Global	1	Male	17	60-64 years	480	Thyroid cancer	3	Rate	1997	1.13730696846842	1.25144535659059	1.05004648270241
407	1	Deaths	1	Global	2	Female	17	60-64 years	480	Thyroid cancer	3	Rate	1997	1.93195294961206	2.2000198361462	1.68827919937398
408	1	Deaths	1	Global	3	Both	17	60-64 years	480	Thyroid cancer	3	Rate	1997	1.54264372077678	1.67982108081009	1.41408977325821
409	1	Deaths	1	Global	1	Male	18	65-69 years	480	Thyroid cancer	1	Number	1997	1166.79500756404	1279.54669354353	1094.44489632757
410	1	Deaths	1	Global	2	Female	18	65-69 years	480	Thyroid cancer	1	Number	1997	2174.33147074605	2480.92598615551	1910.1081106579
411	1	Deaths	1	Global	3	Both	18	65-69 years	480	Thyroid cancer	1	Number	1997	3341.12647831009	3668.34299361101	3095.84982463196
412	1	Deaths	1	Global	1	Male	18	65-69 years	480	Thyroid cancer	3	Rate	1997	1.66040483560931	1.82085585177734	1.5574471834295
413	1	Deaths	1	Global	2	Female	18	65-69 years	480	Thyroid cancer	3	Rate	1997	2.83473091222019	3.23444593361487	2.49025623729146
414	1	Deaths	1	Global	3	Both	18	65-69 years	480	Thyroid cancer	3	Rate	1997	2.27326185626503	2.49589599711616	2.10637860157279
415	1	Deaths	1	Global	1	Male	19	70-74 years	480	Thyroid cancer	1	Number	1997	1108.71086519988	1242.87339781609	1041.12615664649
416	1	Deaths	1	Global	2	Female	19	70-74 years	480	Thyroid cancer	1	Number	1997	2401.68121132766	2773.23231612775	2170.91654599072
417	1	Deaths	1	Global	3	Both	19	70-74 years	480	Thyroid cancer	1	Number	1997	3510.39207652755	3894.98044319521	3283.46889375164
418	1	Deaths	1	Global	1	Male	19	70-74 years	480	Thyroid cancer	3	Rate	1997	2.25423551984595	2.52701533643178	2.11682201069627
419	1	Deaths	1	Global	2	Female	19	70-74 years	480	Thyroid cancer	3	Rate	1997	3.9921213666952	4.60972086212185	3.60853983771258
420	1	Deaths	1	Global	3	Both	19	70-74 years	480	Thyroid cancer	3	Rate	1997	3.21041186989608	3.56213527584541	3.0028803851911
421	1	Deaths	1	Global	1	Male	20	75-79 years	480	Thyroid cancer	1	Number	1997	1132.6395113173	1274.48366020346	1031.91851642019
422	1	Deaths	1	Global	2	Female	20	75-79 years	480	Thyroid cancer	1	Number	1997	2111.54542035147	2388.41358524522	1879.31462692833
423	1	Deaths	1	Global	3	Both	20	75-79 years	480	Thyroid cancer	1	Number	1997	3244.18493166877	3574.14777432532	2982.2726990195
424	1	Deaths	1	Global	1	Male	20	75-79 years	480	Thyroid cancer	3	Rate	1997	3.88295675646976	4.36923212544626	3.53766130831852
425	1	Deaths	1	Global	2	Female	20	75-79 years	480	Thyroid cancer	3	Rate	1997	5.25483824886092	5.94385843699093	4.67690360247283
426	1	Deaths	1	Global	3	Both	20	75-79 years	480	Thyroid cancer	3	Rate	1997	4.67782697099361	5.15360412837365	4.30017275838691
427	1	Deaths	1	Global	1	Male	30	80-84 years	480	Thyroid cancer	1	Number	1997	778.304203825294	901.499656073216	690.69196845119
428	1	Deaths	1	Global	2	Female	30	80-84 years	480	Thyroid cancer	1	Number	1997	1752.91187538569	1984.74329345553	1536.64782333037
429	1	Deaths	1	Global	3	Both	30	80-84 years	480	Thyroid cancer	1	Number	1997	2531.21607921098	2852.60261346855	2272.36275134718
430	1	Deaths	1	Global	1	Male	30	80-84 years	480	Thyroid cancer	3	Rate	1997	5.04246082411505	5.84061691605969	4.47484052550205
431	1	Deaths	1	Global	2	Female	30	80-84 years	480	Thyroid cancer	3	Rate	1997	7.0366261957744	7.96725542608574	6.1684882618227
432	1	Deaths	1	Global	3	Both	30	80-84 years	480	Thyroid cancer	3	Rate	1997	6.27373130264285	7.07030208013574	5.63215185031943
433	1	Deaths	6	China	1	Male	14	45-49 years	480	Thyroid cancer	1	Number	1991	72.918803367787	94.5950229627479	56.9764906477226
434	1	Deaths	6	China	2	Female	14	45-49 years	480	Thyroid cancer	1	Number	1991	82.78057501331	108.496503977746	60.5148283012864
435	1	Deaths	6	China	3	Both	14	45-49 years	480	Thyroid cancer	1	Number	1991	155.699378381097	190.504705665248	129.805681081911
436	1	Deaths	6	China	1	Male	14	45-49 years	480	Thyroid cancer	3	Rate	1991	0.258033991041697	0.334738506125043	0.201619755102516
437	1	Deaths	6	China	2	Female	14	45-49 years	480	Thyroid cancer	3	Rate	1991	0.325461222731882	0.426566315117456	0.237920913320303
438	1	Deaths	6	China	3	Both	14	45-49 years	480	Thyroid cancer	3	Rate	1991	0.289974137503822	0.354795493020456	0.241749779647117
439	1	Deaths	6	China	1	Male	15	50-54 years	480	Thyroid cancer	1	Number	1991	125.195620857727	163.80468157096	96.930009247398
440	1	Deaths	6	China	2	Female	15	50-54 years	480	Thyroid cancer	1	Number	1991	146.747756826984	193.976807992003	109.656777889387
441	1	Deaths	6	China	3	Both	15	50-54 years	480	Thyroid cancer	1	Number	1991	271.943377684711	342.430610473685	229.769944115484
442	1	Deaths	6	China	1	Male	15	50-54 years	480	Thyroid cancer	3	Rate	1991	0.496305457308681	0.649361030676665	0.384253796074334
443	1	Deaths	6	China	2	Female	15	50-54 years	480	Thyroid cancer	3	Rate	1991	0.653162660722428	0.863375432551776	0.488073646651545
444	1	Deaths	6	China	3	Both	15	50-54 years	480	Thyroid cancer	3	Rate	1991	0.570198230799993	0.717992583331931	0.481770936071696
445	1	Deaths	6	China	1	Male	16	55-59 years	480	Thyroid cancer	1	Number	1991	192.885815950117	258.894194893631	148.269028450586
446	1	Deaths	6	China	2	Female	16	55-59 years	480	Thyroid cancer	1	Number	1991	223.690352533848	288.352351967823	160.110428030572
447	1	Deaths	6	China	3	Both	16	55-59 years	480	Thyroid cancer	1	Number	1991	416.576168483964	513.238024151805	351.387711813458
448	1	Deaths	6	China	1	Male	16	55-59 years	480	Thyroid cancer	3	Rate	1991	0.830494379774153	1.11470183930435	0.638391134237837
449	1	Deaths	6	China	2	Female	16	55-59 years	480	Thyroid cancer	3	Rate	1991	1.05895952980718	1.36507215264205	0.757969495170004
450	1	Deaths	6	China	3	Both	16	55-59 years	480	Thyroid cancer	3	Rate	1991	0.939313155919492	1.15727030175149	0.79232353049868
451	1	Deaths	6	China	1	Male	17	60-64 years	480	Thyroid cancer	1	Number	1991	93.9157896260108	132.258382582569	73.0353928226394
452	1	Deaths	6	China	2	Female	17	60-64 years	480	Thyroid cancer	1	Number	1991	286.91016417657	365.443938437666	214.887792915183
453	1	Deaths	6	China	3	Both	17	60-64 years	480	Thyroid cancer	1	Number	1991	380.825953802581	466.973135459783	314.64553280721
454	1	Deaths	6	China	1	Male	17	60-64 years	480	Thyroid cancer	3	Rate	1991	0.501257219316758	0.705903334771188	0.389812171773979
455	1	Deaths	6	China	2	Female	17	60-64 years	480	Thyroid cancer	3	Rate	1991	1.63573877527171	2.08347732122386	1.22512318869123
456	1	Deaths	6	China	3	Both	17	60-64 years	480	Thyroid cancer	3	Rate	1991	1.04979722535421	1.28727335158141	0.867362121759014
457	1	Deaths	6	China	1	Male	18	65-69 years	480	Thyroid cancer	1	Number	1991	103.018971159631	150.818445133181	78.9367240970241
458	1	Deaths	6	China	2	Female	18	65-69 years	480	Thyroid cancer	1	Number	1991	345.51352969511	434.724615050532	246.158175755325
459	1	Deaths	6	China	3	Both	18	65-69 years	480	Thyroid cancer	1	Number	1991	448.532500854741	539.634179503766	365.481595366768
460	1	Deaths	6	China	1	Male	18	65-69 years	480	Thyroid cancer	3	Rate	1991	0.744462581283087	1.0898836176006	0.570433161172255
461	1	Deaths	6	China	2	Female	18	65-69 years	480	Thyroid cancer	3	Rate	1991	2.42851511049989	3.0555541413619	1.73017493677427
462	1	Deaths	6	China	3	Both	18	65-69 years	480	Thyroid cancer	3	Rate	1991	1.59816950656436	1.92277457874139	1.30225020441679
463	1	Deaths	6	China	1	Male	19	70-74 years	480	Thyroid cancer	1	Number	1991	102.405123279084	147.058605427288	81.3347345513065
464	1	Deaths	6	China	2	Female	19	70-74 years	480	Thyroid cancer	1	Number	1991	366.452662903435	460.814206732963	272.516223510258
465	1	Deaths	6	China	3	Both	19	70-74 years	480	Thyroid cancer	1	Number	1991	468.857786182518	569.461662460793	383.912374980783
466	1	Deaths	6	China	1	Male	19	70-74 years	480	Thyroid cancer	3	Rate	1991	1.13389109435729	1.62832129588055	0.900587082135547
467	1	Deaths	6	China	2	Female	19	70-74 years	480	Thyroid cancer	3	Rate	1991	3.53748114546344	4.44838237758723	2.63068357823469
468	1	Deaths	6	China	3	Both	19	70-74 years	480	Thyroid cancer	3	Rate	1991	2.41798393349366	2.93681621837194	1.979905169393
469	1	Deaths	6	China	1	Male	20	75-79 years	480	Thyroid cancer	1	Number	1991	226.267107295046	299.190825334154	182.62233497217
470	1	Deaths	6	China	2	Female	20	75-79 years	480	Thyroid cancer	1	Number	1991	311.803759856888	394.994074955932	234.283366342444
471	1	Deaths	6	China	3	Both	20	75-79 years	480	Thyroid cancer	1	Number	1991	538.070867151934	642.490022107146	455.921042542072
472	1	Deaths	6	China	1	Male	20	75-79 years	480	Thyroid cancer	3	Rate	1991	4.42822687478789	5.85540191534362	3.57406404018665
473	1	Deaths	6	China	2	Female	20	75-79 years	480	Thyroid cancer	3	Rate	1991	4.63744753521292	5.8747344809724	3.48448915524567
474	1	Deaths	6	China	3	Both	20	75-79 years	480	Thyroid cancer	3	Rate	1991	4.5471051304188	5.42952583779521	3.85287708026676
475	1	Deaths	6	China	1	Male	30	80-84 years	480	Thyroid cancer	1	Number	1991	116.895860633946	166.123065426369	94.6956387400969
476	1	Deaths	6	China	2	Female	30	80-84 years	480	Thyroid cancer	1	Number	1991	185.316841833197	236.603658097105	142.753341578973
477	1	Deaths	6	China	3	Both	30	80-84 years	480	Thyroid cancer	1	Number	1991	302.212702467143	376.055240976249	260.199044745952
478	1	Deaths	6	China	1	Male	30	80-84 years	480	Thyroid cancer	3	Rate	1991	5.46019765508925	7.75959702403602	4.42322680881741
479	1	Deaths	6	China	2	Female	30	80-84 years	480	Thyroid cancer	3	Rate	1991	5.50799749967124	7.03234711060391	4.24292277328161
480	1	Deaths	6	China	3	Both	30	80-84 years	480	Thyroid cancer	3	Rate	1991	5.48940960612123	6.83068989289653	4.72627101399647
481	1	Deaths	6	China	1	Male	14	45-49 years	480	Thyroid cancer	1	Number	1997	95.7098598711461	118.05670143945	77.5791853933517
482	1	Deaths	6	China	2	Female	14	45-49 years	480	Thyroid cancer	1	Number	1997	102.5937415017	123.60929289264	73.1785020451318
483	1	Deaths	6	China	3	Both	14	45-49 years	480	Thyroid cancer	1	Number	1997	198.303601372847	230.492955807839	164.076659812787
484	1	Deaths	6	China	1	Male	14	45-49 years	480	Thyroid cancer	3	Rate	1997	0.252380301128579	0.31130738149286	0.204570962670342
485	1	Deaths	6	China	2	Female	14	45-49 years	480	Thyroid cancer	3	Rate	1997	0.290636730131137	0.350171464402079	0.207306607976075
486	1	Deaths	6	China	3	Both	14	45-49 years	480	Thyroid cancer	3	Rate	1997	0.270823239991367	0.314784243225617	0.224079503901258
487	1	Deaths	6	China	1	Male	15	50-54 years	480	Thyroid cancer	1	Number	1997	142.966606437364	184.999092629885	113.573179907373
488	1	Deaths	6	China	2	Female	15	50-54 years	480	Thyroid cancer	1	Number	1997	150.741307079254	185.44279070091	114.667236383257
489	1	Deaths	6	China	3	Both	15	50-54 years	480	Thyroid cancer	1	Number	1997	293.707913516618	343.502116190873	246.73245005416
490	1	Deaths	6	China	1	Male	15	50-54 years	480	Thyroid cancer	3	Rate	1997	0.506833868689619	0.655844103446306	0.402630625334561
491	1	Deaths	6	China	2	Female	15	50-54 years	480	Thyroid cancer	3	Rate	1997	0.580974023945812	0.714717461409597	0.441940480861698
492	1	Deaths	6	China	3	Both	15	50-54 years	480	Thyroid cancer	3	Rate	1997	0.542355898339327	0.634305002468445	0.455611828759989
493	1	Deaths	6	China	1	Male	16	55-59 years	480	Thyroid cancer	1	Number	1997	210.178995109837	267.260784029993	160.923676081643
494	1	Deaths	6	China	2	Female	16	55-59 years	480	Thyroid cancer	1	Number	1997	201.793999177499	246.590959372429	153.239657412648
495	1	Deaths	6	China	3	Both	16	55-59 years	480	Thyroid cancer	1	Number	1997	411.972994287335	486.191203509405	346.289020164416
496	1	Deaths	6	China	1	Male	16	55-59 years	480	Thyroid cancer	3	Rate	1997	0.892164905794967	1.13446489779914	0.683086605474211
497	1	Deaths	6	China	2	Female	16	55-59 years	480	Thyroid cancer	3	Rate	1997	0.943009914269338	1.15235200454523	0.716109085445379
498	1	Deaths	6	China	3	Both	16	55-59 years	480	Thyroid cancer	3	Rate	1997	0.916366316498692	1.08145254288984	0.770263095523885
499	1	Deaths	6	China	1	Male	17	60-64 years	480	Thyroid cancer	1	Number	1997	110.125071329335	144.842512475589	90.1763782393695
500	1	Deaths	6	China	2	Female	17	60-64 years	480	Thyroid cancer	1	Number	1997	299.763320750723	359.183777935986	224.173535304098
501	1	Deaths	6	China	3	Both	17	60-64 years	480	Thyroid cancer	1	Number	1997	409.888392080058	476.415828458857	340.111402659904
502	1	Deaths	6	China	1	Male	17	60-64 years	480	Thyroid cancer	3	Rate	1997	0.51135243934567	0.672558675161724	0.418723097542057
503	1	Deaths	6	China	2	Female	17	60-64 years	480	Thyroid cancer	3	Rate	1997	1.49127369666982	1.78688079303691	1.11522682578795
504	1	Deaths	6	China	3	Both	17	60-64 years	480	Thyroid cancer	3	Rate	1997	0.984428289321473	1.14420712583591	0.816845006515385
505	1	Deaths	6	China	1	Male	18	65-69 years	480	Thyroid cancer	1	Number	1997	130.645235612524	170.721206163493	106.143812241911
506	1	Deaths	6	China	2	Female	18	65-69 years	480	Thyroid cancer	1	Number	1997	365.66471029442	441.204719916867	275.273876076696
507	1	Deaths	6	China	3	Both	18	65-69 years	480	Thyroid cancer	1	Number	1997	496.309945906944	586.654918689166	415.822072826687
508	1	Deaths	6	China	1	Male	18	65-69 years	480	Thyroid cancer	3	Rate	1997	0.7941757089571	1.03779241778876	0.64523468416898
509	1	Deaths	6	China	2	Female	18	65-69 years	480	Thyroid cancer	3	Rate	1997	2.25955275453895	2.7263373033757	1.7010004723751
510	1	Deaths	6	China	3	Both	18	65-69 years	480	Thyroid cancer	3	Rate	1997	1.5208613952024	1.79770892261596	1.27421935234343
511	1	Deaths	6	China	1	Male	19	70-74 years	480	Thyroid cancer	1	Number	1997	131.863160523418	177.301441837732	108.748710220404
512	1	Deaths	6	China	2	Female	19	70-74 years	480	Thyroid cancer	1	Number	1997	412.349700223432	502.127249801154	308.185328527238
513	1	Deaths	6	China	3	Both	19	70-74 years	480	Thyroid cancer	1	Number	1997	544.21286074685	639.015872548093	455.242147840751
514	1	Deaths	6	China	1	Male	19	70-74 years	480	Thyroid cancer	3	Rate	1997	1.1733238021036	1.57763548992559	0.967650476775935
515	1	Deaths	6	China	2	Female	19	70-74 years	480	Thyroid cancer	3	Rate	1997	3.35981777304421	4.09132359571886	2.51108838836606
516	1	Deaths	6	China	3	Both	19	70-74 years	480	Thyroid cancer	3	Rate	1997	2.31467585799462	2.71789720484109	1.93626076330226
517	1	Deaths	6	China	1	Male	20	75-79 years	480	Thyroid cancer	1	Number	1997	298.242150335201	381.629892811944	240.563653501141
518	1	Deaths	6	China	2	Female	20	75-79 years	480	Thyroid cancer	1	Number	1997	354.171833841054	431.670493557238	258.836551258832
519	1	Deaths	6	China	3	Both	20	75-79 years	480	Thyroid cancer	1	Number	1997	652.413984176256	760.945242150813	557.586794964057
520	1	Deaths	6	China	1	Male	20	75-79 years	480	Thyroid cancer	3	Rate	1997	4.66591914626969	5.97049820643655	3.76355439868582
521	1	Deaths	6	China	2	Female	20	75-79 years	480	Thyroid cancer	3	Rate	1997	4.42445729199118	5.39260178383887	3.23349051851745
522	1	Deaths	6	China	3	Both	20	75-79 years	480	Thyroid cancer	3	Rate	1997	4.5316621858042	5.28551941399045	3.87299330689965
523	1	Deaths	6	China	1	Male	30	80-84 years	480	Thyroid cancer	1	Number	1997	174.143682443312	252.852908938242	132.44277883924
524	1	Deaths	6	China	2	Female	30	80-84 years	480	Thyroid cancer	1	Number	1997	236.50377711876	307.413031393402	176.994523557857
525	1	Deaths	6	China	3	Both	30	80-84 years	480	Thyroid cancer	1	Number	1997	410.647459562072	526.930141758303	342.817071375991
526	1	Deaths	6	China	1	Male	30	80-84 years	480	Thyroid cancer	3	Rate	1997	5.99461581760312	8.70405418204911	4.55912936844818
527	1	Deaths	6	China	2	Female	30	80-84 years	480	Thyroid cancer	3	Rate	1997	5.42118386945695	7.04657907519982	4.05710161496598
528	1	Deaths	6	China	3	Both	30	80-84 years	480	Thyroid cancer	3	Rate	1997	5.65039622082526	7.25041397992622	4.71706871534776
529	1	Deaths	6	China	1	Male	14	45-49 years	480	Thyroid cancer	1	Number	1999	100.940872273111	123.222438025265	82.2716388478469
530	1	Deaths	6	China	2	Female	14	45-49 years	480	Thyroid cancer	1	Number	1999	106.92251182754	128.674729834069	78.8601354059216
531	1	Deaths	6	China	3	Both	14	45-49 years	480	Thyroid cancer	1	Number	1999	207.863384100651	238.365913657552	176.044074353568
532	1	Deaths	6	China	1	Male	14	45-49 years	480	Thyroid cancer	3	Rate	1999	0.242693549355968	0.296265429168613	0.197806850621354
533	1	Deaths	6	China	2	Female	14	45-49 years	480	Thyroid cancer	3	Rate	1999	0.271540375823518	0.326782301509053	0.200273173905196
534	1	Deaths	6	China	3	Both	14	45-49 years	480	Thyroid cancer	3	Rate	1999	0.256722279003774	0.294394517128387	0.217423747663388
535	1	Deaths	6	China	1	Male	15	50-54 years	480	Thyroid cancer	1	Number	1999	155.710750779044	198.54218271925	124.912176786334
536	1	Deaths	6	China	2	Female	15	50-54 years	480	Thyroid cancer	1	Number	1999	159.879649340658	195.375318121014	124.290870898608
537	1	Deaths	6	China	3	Both	15	50-54 years	480	Thyroid cancer	1	Number	1999	315.590400119702	366.409756340724	269.503274583546
538	1	Deaths	6	China	1	Male	15	50-54 years	480	Thyroid cancer	3	Rate	1999	0.489038421334899	0.623558457714881	0.392309801574187
539	1	Deaths	6	China	2	Female	15	50-54 years	480	Thyroid cancer	3	Rate	1999	0.543924581410999	0.664683957997578	0.42284843759375
540	1	Deaths	6	China	3	Both	15	50-54 years	480	Thyroid cancer	3	Rate	1999	0.515385071157872	0.59837725822134	0.440121005885595
541	1	Deaths	6	China	1	Male	16	55-59 years	480	Thyroid cancer	1	Number	1999	216.119021083099	278.129890929743	161.367272807152
542	1	Deaths	6	China	2	Female	16	55-59 years	480	Thyroid cancer	1	Number	1999	196.127050553933	243.099980425965	151.734125206226
543	1	Deaths	6	China	3	Both	16	55-59 years	480	Thyroid cancer	1	Number	1999	412.246071637033	490.14906302726	349.03239065906
544	1	Deaths	6	China	1	Male	16	55-59 years	480	Thyroid cancer	3	Rate	1999	0.904385292976152	1.16387989189162	0.675267672244104
545	1	Deaths	6	China	2	Female	16	55-59 years	480	Thyroid cancer	3	Rate	1999	0.891451325718464	1.10495619661229	0.689673284178742
546	1	Deaths	6	China	3	Both	16	55-59 years	480	Thyroid cancer	3	Rate	1999	0.89818544406382	1.06791740206132	0.760457974898027
547	1	Deaths	6	China	1	Male	17	60-64 years	480	Thyroid cancer	1	Number	1999	115.929745868359	152.319893927944	92.1639365470176
548	1	Deaths	6	China	2	Female	17	60-64 years	480	Thyroid cancer	1	Number	1999	286.731422262305	347.286567227871	223.059408434789
549	1	Deaths	6	China	3	Both	17	60-64 years	480	Thyroid cancer	1	Number	1999	402.661168130665	476.801002124263	336.391056781267
550	1	Deaths	6	China	1	Male	17	60-64 years	480	Thyroid cancer	3	Rate	1999	0.531763846045039	0.69868360374283	0.422751287840692
551	1	Deaths	6	China	2	Female	17	60-64 years	480	Thyroid cancer	3	Rate	1999	1.42429227535448	1.7250902295059	1.10801177587078
552	1	Deaths	6	China	3	Both	17	60-64 years	480	Thyroid cancer	3	Rate	1999	0.960260694266575	1.13706832832281	0.802220664161549
553	1	Deaths	6	China	1	Male	18	65-69 years	480	Thyroid cancer	1	Number	1999	139.719331288093	181.527339531685	113.443673532
554	1	Deaths	6	China	2	Female	18	65-69 years	480	Thyroid cancer	1	Number	1999	368.139635987805	454.576429371571	274.119811042904
555	1	Deaths	6	China	3	Both	18	65-69 years	480	Thyroid cancer	1	Number	1999	507.858967275899	609.334571577817	422.972549369711
556	1	Deaths	6	China	1	Male	18	65-69 years	480	Thyroid cancer	3	Rate	1999	0.804967556140134	1.04583680388609	0.653585125270317
557	1	Deaths	6	China	2	Female	18	65-69 years	480	Thyroid cancer	3	Rate	1999	2.1640707994777	2.67218055533265	1.61138497636789
558	1	Deaths	6	China	3	Both	18	65-69 years	480	Thyroid cancer	3	Rate	1999	1.47768389890292	1.77294080341855	1.23069546105306
559	1	Deaths	6	China	1	Male	19	70-74 years	480	Thyroid cancer	1	Number	1999	149.134550100786	192.235892738142	121.770669766552
560	1	Deaths	6	China	2	Female	19	70-74 years	480	Thyroid cancer	1	Number	1999	415.54532412144	500.488148055436	320.773174948164
561	1	Deaths	6	China	3	Both	19	70-74 years	480	Thyroid cancer	1	Number	1999	564.679874222226	659.997472383262	480.432895121155
562	1	Deaths	6	China	1	Male	19	70-74 years	480	Thyroid cancer	3	Rate	1999	1.23244556891336	1.58863438439392	1.00631089359224
563	1	Deaths	6	China	2	Female	19	70-74 years	480	Thyroid cancer	3	Rate	1999	3.21235031403064	3.86899615095812	2.47971941798629
564	1	Deaths	6	China	3	Both	19	70-74 years	480	Thyroid cancer	3	Rate	1999	2.25542058392891	2.63613412219548	1.91892484630394
565	1	Deaths	6	China	1	Male	20	75-79 years	480	Thyroid cancer	1	Number	1999	315.507331981701	392.7532413407	257.330503924184
566	1	Deaths	6	China	2	Female	20	75-79 years	480	Thyroid cancer	1	Number	1999	360.996406987196	444.598102216377	273.500953718609
567	1	Deaths	6	China	3	Both	20	75-79 years	480	Thyroid cancer	1	Number	1999	676.503738968897	789.793034128857	576.711200875804
568	1	Deaths	6	China	1	Male	20	75-79 years	480	Thyroid cancer	3	Rate	1999	4.53089224761675	5.64019417628031	3.69543483500732
569	1	Deaths	6	China	2	Female	20	75-79 years	480	Thyroid cancer	3	Rate	1999	4.2112176914065	5.18647653378381	3.19053606247446
570	1	Deaths	6	China	3	Both	20	75-79 years	480	Thyroid cancer	3	Rate	1999	4.35450317826103	5.0837210190802	3.71216094234755
571	1	Deaths	6	China	1	Male	30	80-84 years	480	Thyroid cancer	1	Number	1999	189.642590409532	262.631626226362	146.220012705744
572	1	Deaths	6	China	2	Female	30	80-84 years	480	Thyroid cancer	1	Number	1999	243.380702259094	320.049828281465	183.942926048265
573	1	Deaths	6	China	3	Both	30	80-84 years	480	Thyroid cancer	1	Number	1999	433.023292668626	549.246306078556	360.90870246534
574	1	Deaths	6	China	1	Male	30	80-84 years	480	Thyroid cancer	3	Rate	1999	6.01848697928434	8.33486306730067	4.64043040479415
575	1	Deaths	6	China	2	Female	30	80-84 years	480	Thyroid cancer	3	Rate	1999	5.1947729144912	6.83121613099047	3.92611953691609
576	1	Deaths	6	China	3	Both	30	80-84 years	480	Thyroid cancer	3	Rate	1999	5.52599903819374	7.00917158616735	4.60571331026628
577	1	Deaths	1	Global	1	Male	14	45-49 years	480	Thyroid cancer	1	Number	2000	525.444543314146	574.121679010543	483.10592241583
578	1	Deaths	1	Global	2	Female	14	45-49 years	480	Thyroid cancer	1	Number	2000	687.448422784424	789.556789491906	577.842718667617
579	1	Deaths	1	Global	3	Both	14	45-49 years	480	Thyroid cancer	1	Number	2000	1212.89296609857	1323.26364638859	1104.63926170356
580	1	Deaths	1	Global	1	Male	14	45-49 years	480	Thyroid cancer	3	Rate	2000	0.314970384663512	0.344149213047397	0.289591090349493
581	1	Deaths	1	Global	2	Female	14	45-49 years	480	Thyroid cancer	3	Rate	2000	0.42397835333836	0.48695287730826	0.356379906083638
582	1	Deaths	1	Global	3	Both	14	45-49 years	480	Thyroid cancer	3	Rate	2000	0.368698785206644	0.402249590498438	0.335791504498317
583	1	Deaths	1	Global	1	Male	15	50-54 years	480	Thyroid cancer	1	Number	2000	748.03124809	813.537251069991	689.213107832825
584	1	Deaths	1	Global	2	Female	15	50-54 years	480	Thyroid cancer	1	Number	2000	961.633730725903	1104.13576948816	843.399463601193
585	1	Deaths	1	Global	3	Both	15	50-54 years	480	Thyroid cancer	1	Number	2000	1709.6649788159	1845.54287372738	1586.61291567456
586	1	Deaths	1	Global	1	Male	15	50-54 years	480	Thyroid cancer	3	Rate	2000	0.566577823968165	0.616193730683321	0.522027473963595
587	1	Deaths	1	Global	2	Female	15	50-54 years	480	Thyroid cancer	3	Rate	2000	0.744907671740718	0.855293631094046	0.653320189074782
588	1	Deaths	1	Global	3	Both	15	50-54 years	480	Thyroid cancer	3	Rate	2000	0.654741604075076	0.706778062664935	0.607616988314558
589	1	Deaths	1	Global	1	Male	16	55-59 years	480	Thyroid cancer	1	Number	2000	923.239885332462	1011.96000589456	836.279728206226
590	1	Deaths	1	Global	2	Female	16	55-59 years	480	Thyroid cancer	1	Number	2000	1233.16710274246	1443.43458945678	1049.95308573191
591	1	Deaths	1	Global	3	Both	16	55-59 years	480	Thyroid cancer	1	Number	2000	2156.40698807492	2365.52344339964	1974.49416572775
592	1	Deaths	1	Global	1	Male	16	55-59 years	480	Thyroid cancer	3	Rate	2000	0.901270116485463	0.987879019181228	0.816379296463605
593	1	Deaths	1	Global	2	Female	16	55-59 years	480	Thyroid cancer	3	Rate	2000	1.20180107255752	1.40672033329295	1.02324716720181
594	1	Deaths	1	Global	3	Both	16	55-59 years	480	Thyroid cancer	3	Rate	2000	1.0516618419709	1.15364620661513	0.962944463996463
595	1	Deaths	1	Global	1	Male	17	60-64 years	480	Thyroid cancer	1	Number	2000	1014.99536512004	1098.22024324122	931.468796972511
596	1	Deaths	1	Global	2	Female	17	60-64 years	480	Thyroid cancer	1	Number	2000	1785.30232819896	2024.43329377149	1539.30310221074
597	1	Deaths	1	Global	3	Both	17	60-64 years	480	Thyroid cancer	1	Number	2000	2800.297693319	3078.13736647866	2553.90720058488
598	1	Deaths	1	Global	1	Male	17	60-64 years	480	Thyroid cancer	3	Rate	2000	1.11581928101392	1.20731124921288	1.02399565460267
599	1	Deaths	1	Global	2	Female	17	60-64 years	480	Thyroid cancer	3	Rate	2000	1.87203464460151	2.12278290447769	1.61408445525757
600	1	Deaths	1	Global	3	Both	17	60-64 years	480	Thyroid cancer	3	Rate	2000	1.50286126163601	1.65197200894458	1.370628632352
601	1	Deaths	1	Global	1	Male	18	65-69 years	480	Thyroid cancer	1	Number	2000	1179.90615064301	1301.65019639814	1100.15114465504
602	1	Deaths	1	Global	2	Female	18	65-69 years	480	Thyroid cancer	1	Number	2000	2197.68543008452	2527.38200070204	1897.42801607559
603	1	Deaths	1	Global	3	Both	18	65-69 years	480	Thyroid cancer	1	Number	2000	3377.59158072754	3714.74206921829	3089.60416442423
604	1	Deaths	1	Global	1	Male	18	65-69 years	480	Thyroid cancer	3	Rate	2000	1.61780732259574	1.78473450455656	1.50845266533703
605	1	Deaths	1	Global	2	Female	18	65-69 years	480	Thyroid cancer	3	Rate	2000	2.76008830541749	3.1741565048243	2.38299294605614
606	1	Deaths	1	Global	3	Both	18	65-69 years	480	Thyroid cancer	3	Rate	2000	2.21399876768916	2.4349996638021	2.02522408325317
607	1	Deaths	1	Global	1	Male	19	70-74 years	480	Thyroid cancer	1	Number	2000	1231.28183934135	1361.94177853759	1141.73527250578
608	1	Deaths	1	Global	2	Female	19	70-74 years	480	Thyroid cancer	1	Number	2000	2515.17429752053	2846.41935664418	2255.2902598521
609	1	Deaths	1	Global	3	Both	19	70-74 years	480	Thyroid cancer	1	Number	2000	3746.45613686188	4123.53166093059	3470.91029972811
610	1	Deaths	1	Global	1	Male	19	70-74 years	480	Thyroid cancer	3	Rate	2000	2.25440514102544	2.49363585915872	2.09045060666533
611	1	Deaths	1	Global	2	Female	19	70-74 years	480	Thyroid cancer	3	Rate	2000	3.89941935655423	4.41296762101567	3.49650618749761
612	1	Deaths	1	Global	3	Both	19	70-74 years	480	Thyroid cancer	3	Rate	2000	3.14516483529311	3.46172123825797	2.9138430085306
613	1	Deaths	1	Global	1	Male	20	75-79 years	480	Thyroid cancer	1	Number	2000	1319.59651642683	1464.16456712055	1214.62441915571
614	1	Deaths	1	Global	2	Female	20	75-79 years	480	Thyroid cancer	1	Number	2000	2372.02513750107	2668.88196762472	2105.22716419074
615	1	Deaths	1	Global	3	Both	20	75-79 years	480	Thyroid cancer	1	Number	2000	3691.6216539279	4024.31983748168	3419.42759119682
616	1	Deaths	1	Global	1	Male	20	75-79 years	480	Thyroid cancer	3	Rate	2000	3.96904884228668	4.40387694852574	3.6533164377525
617	1	Deaths	1	Global	2	Female	20	75-79 years	480	Thyroid cancer	3	Rate	2000	5.20942547439572	5.86138042573479	4.62348557995422
618	1	Deaths	1	Global	3	Both	20	75-79 years	480	Thyroid cancer	3	Rate	2000	4.68595821913804	5.10826850276566	4.34044881296742
619	1	Deaths	1	Global	1	Male	30	80-84 years	480	Thyroid cancer	1	Number	2000	830.208076287239	955.078362680329	739.783280809535
620	1	Deaths	1	Global	2	Female	30	80-84 years	480	Thyroid cancer	1	Number	2000	1700.21604245727	1925.88853627579	1466.5300389418
621	1	Deaths	1	Global	3	Both	30	80-84 years	480	Thyroid cancer	1	Number	2000	2530.42411874451	2836.41223890356	2268.5458704142
622	1	Deaths	1	Global	1	Male	30	80-84 years	480	Thyroid cancer	3	Rate	2000	5.02937835679914	5.7858392173117	4.4815873604415
623	1	Deaths	1	Global	2	Female	30	80-84 years	480	Thyroid cancer	3	Rate	2000	6.55591790172986	7.42609575278376	5.65484050005061
624	1	Deaths	1	Global	3	Both	30	80-84 years	480	Thyroid cancer	3	Rate	2000	5.96218286442546	6.68315177758741	5.34514558866024
625	1	Deaths	6	China	1	Male	14	45-49 years	480	Thyroid cancer	1	Number	1995	89.6291492361296	111.523797505622	71.5724274307234
626	1	Deaths	6	China	2	Female	14	45-49 years	480	Thyroid cancer	1	Number	1995	97.5106253590433	118.112374753249	69.225508578595
627	1	Deaths	6	China	3	Both	14	45-49 years	480	Thyroid cancer	1	Number	1995	187.139774595173	214.286582287061	156.744068672483
628	1	Deaths	6	China	1	Male	14	45-49 years	480	Thyroid cancer	3	Rate	1995	0.260122554584854	0.323665407419404	0.207718167803539
629	1	Deaths	6	China	2	Female	14	45-49 years	480	Thyroid cancer	3	Rate	1995	0.309723059526387	0.375160408845751	0.219881025634753
630	1	Deaths	6	China	3	Both	14	45-49 years	480	Thyroid cancer	3	Rate	1995	0.283804517742743	0.324973674229746	0.237708284702491
631	1	Deaths	6	China	1	Male	15	50-54 years	480	Thyroid cancer	1	Number	1995	136.066876352107	173.480414973348	105.928598326145
632	1	Deaths	6	China	2	Female	15	50-54 years	480	Thyroid cancer	1	Number	1995	146.772776569112	183.746692168099	113.068577336082
633	1	Deaths	6	China	3	Both	15	50-54 years	480	Thyroid cancer	1	Number	1995	282.839652921219	336.387641775611	235.834798019172
634	1	Deaths	6	China	1	Male	15	50-54 years	480	Thyroid cancer	3	Rate	1995	0.522676183717446	0.66639349472054	0.406905464459795
635	1	Deaths	6	China	2	Female	15	50-54 years	480	Thyroid cancer	3	Rate	1995	0.619545035727439	0.775616252721632	0.47727567347851
636	1	Deaths	6	China	3	Both	15	50-54 years	480	Thyroid cancer	3	Rate	1995	0.568829000952228	0.676521287689438	0.474295846291331
637	1	Deaths	6	China	1	Male	16	55-59 years	480	Thyroid cancer	1	Number	1995	205.301923481447	262.943752335736	163.051052745365
638	1	Deaths	6	China	2	Female	16	55-59 years	480	Thyroid cancer	1	Number	1995	214.724290819218	260.140130628935	162.828106963909
639	1	Deaths	6	China	3	Both	16	55-59 years	480	Thyroid cancer	1	Number	1995	420.026214300665	495.426231964841	361.163897265356
640	1	Deaths	6	China	1	Male	16	55-59 years	480	Thyroid cancer	3	Rate	1995	0.866553700027746	1.10985263860084	0.688218067585146
641	1	Deaths	6	China	2	Female	16	55-59 years	480	Thyroid cancer	3	Rate	1995	1.00395179072273	1.21629531986043	0.761309160424892
642	1	Deaths	6	China	3	Both	16	55-59 years	480	Thyroid cancer	3	Rate	1995	0.931741780064542	1.0990012136032	0.801167834472797
643	1	Deaths	6	China	1	Male	17	60-64 years	480	Thyroid cancer	1	Number	1995	103.516007000151	139.413015679013	84.0619016859521
644	1	Deaths	6	China	2	Female	17	60-64 years	480	Thyroid cancer	1	Number	1995	301.651536549573	362.644811372153	225.752314247439
645	1	Deaths	6	China	3	Both	17	60-64 years	480	Thyroid cancer	1	Number	1995	405.167543549724	472.844434178496	335.426748817613
646	1	Deaths	6	China	1	Male	17	60-64 years	480	Thyroid cancer	3	Rate	1995	0.499602119544857	0.672852828696083	0.405710242042196
647	1	Deaths	6	China	2	Female	17	60-64 years	480	Thyroid cancer	3	Rate	1995	1.55889203665027	1.8740965653516	1.1666557013472
648	1	Deaths	6	China	3	Both	17	60-64 years	480	Thyroid cancer	3	Rate	1995	1.01114759234968	1.18004395659806	0.837100490589979
649	1	Deaths	6	China	1	Male	18	65-69 years	480	Thyroid cancer	1	Number	1995	119.589477141659	164.704370715373	97.0431299165923
650	1	Deaths	6	China	2	Female	18	65-69 years	480	Thyroid cancer	1	Number	1995	366.616707173596	439.012654277186	274.822973248416
651	1	Deaths	6	China	3	Both	18	65-69 years	480	Thyroid cancer	1	Number	1995	486.206184315255	566.948534987445	408.308140326537
652	1	Deaths	6	China	1	Male	18	65-69 years	480	Thyroid cancer	3	Rate	1995	0.766333880613559	1.05543182043363	0.621856037114175
653	1	Deaths	6	China	2	Female	18	65-69 years	480	Thyroid cancer	3	Rate	1995	2.36078728495353	2.82697288986486	1.76969180117254
654	1	Deaths	6	China	3	Both	18	65-69 years	480	Thyroid cancer	3	Rate	1995	1.56161518062599	1.82094647791645	1.3114193337649
655	1	Deaths	6	China	1	Male	19	70-74 years	480	Thyroid cancer	1	Number	1995	117.643404196445	160.459601169232	95.8878839540607
656	1	Deaths	6	China	2	Female	19	70-74 years	480	Thyroid cancer	1	Number	1995	403.615070186025	489.30430714326	301.275106445246
657	1	Deaths	6	China	3	Both	19	70-74 years	480	Thyroid cancer	1	Number	1995	521.25847438247	604.097275064526	437.954700875162
658	1	Deaths	6	China	1	Male	19	70-74 years	480	Thyroid cancer	3	Rate	1995	1.12304223422077	1.53177230997463	0.915360654224624
659	1	Deaths	6	China	2	Female	19	70-74 years	480	Thyroid cancer	3	Rate	1995	3.46405204499324	4.19948537848797	2.58571278844024
660	1	Deaths	6	China	3	Both	19	70-74 years	480	Thyroid cancer	3	Rate	1995	2.35576273088418	2.73014236960204	1.979281705414
661	1	Deaths	6	China	1	Male	20	75-79 years	480	Thyroid cancer	1	Number	1995	271.292925815386	344.235920976382	219.122642009643
662	1	Deaths	6	China	2	Female	20	75-79 years	480	Thyroid cancer	1	Number	1995	344.654762606702	419.423224911234	255.27244968822
663	1	Deaths	6	China	3	Both	20	75-79 years	480	Thyroid cancer	1	Number	1995	615.947688422088	710.662459041125	532.701514112457
664	1	Deaths	6	China	1	Male	20	75-79 years	480	Thyroid cancer	3	Rate	1995	4.59477653211386	5.83018199409008	3.71118992555607
665	1	Deaths	6	China	2	Female	20	75-79 years	480	Thyroid cancer	3	Rate	1995	4.56639189673284	5.5570124754718	3.38214982697227
666	1	Deaths	6	China	3	Both	20	75-79 years	480	Thyroid cancer	3	Rate	1995	4.57885051935453	5.28294404026783	3.96001259588021
667	1	Deaths	6	China	1	Male	30	80-84 years	480	Thyroid cancer	1	Number	1995	157.321486858429	231.327753814546	119.80985688929
668	1	Deaths	6	China	2	Female	30	80-84 years	480	Thyroid cancer	1	Number	1995	224.499893460681	294.126643088312	167.461049578992
669	1	Deaths	6	China	3	Both	30	80-84 years	480	Thyroid cancer	1	Number	1995	381.82138031911	478.148330124672	314.688666011912
670	1	Deaths	6	China	1	Male	30	80-84 years	480	Thyroid cancer	3	Rate	1995	5.97618508822274	8.78746762724538	4.5512275180071
671	1	Deaths	6	China	2	Female	30	80-84 years	480	Thyroid cancer	3	Rate	1995	5.60658820947158	7.34542428421775	4.18211844844259
672	1	Deaths	6	China	3	Both	30	80-84 years	480	Thyroid cancer	3	Rate	1995	5.75319051843821	7.20462127338512	4.74165131362365
673	1	Deaths	1	Global	1	Male	14	45-49 years	480	Thyroid cancer	1	Number	1998	484.174161991907	532.118458093486	441.166843747568
674	1	Deaths	1	Global	2	Female	14	45-49 years	480	Thyroid cancer	1	Number	1998	648.301671189001	754.278178373806	554.375440332504
675	1	Deaths	1	Global	3	Both	14	45-49 years	480	Thyroid cancer	1	Number	1998	1132.47583318091	1236.10027088232	1037.53656677312
676	1	Deaths	1	Global	1	Male	14	45-49 years	480	Thyroid cancer	3	Rate	1998	0.309024894400765	0.339625414219823	0.281575408198857
677	1	Deaths	1	Global	2	Female	14	45-49 years	480	Thyroid cancer	3	Rate	1998	0.427017324209389	0.496820945792094	0.365150866731568
678	1	Deaths	1	Global	3	Both	14	45-49 years	480	Thyroid cancer	3	Rate	1998	0.367092252400418	0.400682133195216	0.336317671499218
679	1	Deaths	1	Global	1	Male	15	50-54 years	480	Thyroid cancer	1	Number	1998	661.746884071373	736.564513741772	606.825888394364
680	1	Deaths	1	Global	2	Female	15	50-54 years	480	Thyroid cancer	1	Number	1998	901.89449172634	1052.89878282737	794.388569408689
681	1	Deaths	1	Global	3	Both	15	50-54 years	480	Thyroid cancer	1	Number	1998	1563.64137579771	1701.19983568897	1441.70625109595
682	1	Deaths	1	Global	1	Male	15	50-54 years	480	Thyroid cancer	3	Rate	1998	0.548344569596964	0.610340843289209	0.502835281285606
683	1	Deaths	1	Global	2	Female	15	50-54 years	480	Thyroid cancer	3	Rate	1998	0.766740703680009	0.895116181609675	0.675345127718763
684	1	Deaths	1	Global	3	Both	15	50-54 years	480	Thyroid cancer	3	Rate	1998	0.656143317989014	0.713866313611627	0.604976267449437
685	1	Deaths	1	Global	1	Male	16	55-59 years	480	Thyroid cancer	1	Number	1998	911.391713265544	1003.65663172873	830.259919909223
686	1	Deaths	1	Global	2	Female	16	55-59 years	480	Thyroid cancer	1	Number	1998	1248.4273802665	1447.70700984045	1074.91272438022
687	1	Deaths	1	Global	3	Both	16	55-59 years	480	Thyroid cancer	1	Number	1998	2159.81909353205	2368.25367207085	1990.48285559092
688	1	Deaths	1	Global	1	Male	16	55-59 years	480	Thyroid cancer	3	Rate	1998	0.898855567967998	0.98985138730851	0.818839738181413
689	1	Deaths	1	Global	2	Female	16	55-59 years	480	Thyroid cancer	3	Rate	1998	1.22633211659558	1.42208480016588	1.05588840591058
690	1	Deaths	1	Global	3	Both	16	55-59 years	480	Thyroid cancer	3	Rate	1998	1.06292185420274	1.16549973647256	0.979585620832499
691	1	Deaths	1	Global	1	Male	17	60-64 years	480	Thyroid cancer	1	Number	1998	985.753417901324	1086.45771764828	912.429710514905
692	1	Deaths	1	Global	2	Female	17	60-64 years	480	Thyroid cancer	1	Number	1998	1768.14584410674	2030.33214413108	1546.500004822
693	1	Deaths	1	Global	3	Both	17	60-64 years	480	Thyroid cancer	1	Number	1998	2753.89926200807	3022.8404915587	2528.5782657048
694	1	Deaths	1	Global	1	Male	17	60-64 years	480	Thyroid cancer	3	Rate	1998	1.11522336196608	1.229154275812	1.03226923776188
695	1	Deaths	1	Global	2	Female	17	60-64 years	480	Thyroid cancer	3	Rate	1998	1.91586169756254	2.19995177503917	1.67569894440217
696	1	Deaths	1	Global	3	Both	17	60-64 years	480	Thyroid cancer	3	Rate	1998	1.52418161837055	1.67303066457864	1.39947476161067
697	1	Deaths	1	Global	1	Male	18	65-69 years	480	Thyroid cancer	1	Number	1998	1160.94223568866	1287.29593770684	1082.14790471651
698	1	Deaths	1	Global	2	Female	18	65-69 years	480	Thyroid cancer	1	Number	1998	2185.7314025296	2505.33847183164	1908.25769002636
699	1	Deaths	1	Global	3	Both	18	65-69 years	480	Thyroid cancer	1	Number	1998	3346.67363821826	3710.59856775691	3096.68680850725
700	1	Deaths	1	Global	1	Male	18	65-69 years	480	Thyroid cancer	3	Rate	1998	1.63164228575122	1.8092256631462	1.52090106337215
701	1	Deaths	1	Global	2	Female	18	65-69 years	480	Thyroid cancer	3	Rate	1998	2.81511331383387	3.22675131974178	2.45774097549312
702	1	Deaths	1	Global	3	Both	18	65-69 years	480	Thyroid cancer	3	Rate	1998	2.24919157664057	2.49377380201814	2.08118347891747
703	1	Deaths	1	Global	1	Male	19	70-74 years	480	Thyroid cancer	1	Number	1998	1138.34296728039	1267.83924483034	1063.39935431353
704	1	Deaths	1	Global	2	Female	19	70-74 years	480	Thyroid cancer	1	Number	1998	2441.08175342692	2806.08224148696	2204.67456423493
705	1	Deaths	1	Global	3	Both	19	70-74 years	480	Thyroid cancer	1	Number	1998	3579.42472070731	4000.18752141371	3354.76105296048
706	1	Deaths	1	Global	1	Male	19	70-74 years	480	Thyroid cancer	3	Rate	1998	2.22833411861742	2.48182623987846	2.08163016862465
707	1	Deaths	1	Global	2	Female	19	70-74 years	480	Thyroid cancer	3	Rate	1998	3.9573396267392	4.54905716882946	3.57409005448619
708	1	Deaths	1	Global	3	Both	19	70-74 years	480	Thyroid cancer	3	Rate	1998	3.17409722867052	3.54721362134769	2.97487406270957
709	1	Deaths	1	Global	1	Male	20	75-79 years	480	Thyroid cancer	1	Number	1998	1183.36034395417	1332.62026086799	1085.6953970053
710	1	Deaths	1	Global	2	Female	20	75-79 years	480	Thyroid cancer	1	Number	1998	2221.25200226009	2515.95585216217	1984.12201528604
711	1	Deaths	1	Global	3	Both	20	75-79 years	480	Thyroid cancer	1	Number	1998	3404.61234621425	3718.60842368434	3140.09987778833
712	1	Deaths	1	Global	1	Male	20	75-79 years	480	Thyroid cancer	3	Rate	1998	3.87842000499738	4.36761389311473	3.55832673335047
713	1	Deaths	1	Global	2	Female	20	75-79 years	480	Thyroid cancer	3	Rate	1998	5.27270191497396	5.97225583868358	4.70981407732941
714	1	Deaths	1	Global	3	Both	20	75-79 years	480	Thyroid cancer	3	Rate	1998	4.68704386862438	5.11931434174147	4.32289623087968
715	1	Deaths	1	Global	1	Male	30	80-84 years	480	Thyroid cancer	1	Number	1998	785.284557509341	912.10536848311	703.284592747018
716	1	Deaths	1	Global	2	Female	30	80-84 years	480	Thyroid cancer	1	Number	1998	1729.8354883065	1965.6929506529	1512.39041531462
717	1	Deaths	1	Global	3	Both	30	80-84 years	480	Thyroid cancer	1	Number	1998	2515.12004581584	2827.10374686232	2252.12872617759
718	1	Deaths	1	Global	1	Male	30	80-84 years	480	Thyroid cancer	3	Rate	1998	5.03286231261604	5.8456526239774	4.50732729687975
719	1	Deaths	1	Global	2	Female	30	80-84 years	480	Thyroid cancer	3	Rate	1998	6.96113570073759	7.91026399214078	6.08610181989432
720	1	Deaths	1	Global	3	Both	30	80-84 years	480	Thyroid cancer	3	Rate	1998	6.21738152766109	6.9886058288807	5.56726648628394
721	1	Deaths	6	China	1	Male	14	45-49 years	480	Thyroid cancer	1	Number	2000	106.599288141684	130.742008953251	87.125724772878
722	1	Deaths	6	China	2	Female	14	45-49 years	480	Thyroid cancer	1	Number	2000	111.074604672631	136.352255380197	80.3129930287072
723	1	Deaths	6	China	3	Both	14	45-49 years	480	Thyroid cancer	1	Number	2000	217.673892814314	251.086033251321	182.675842756505
724	1	Deaths	6	China	1	Male	14	45-49 years	480	Thyroid cancer	3	Rate	2000	0.240769013942198	0.295298637779432	0.19678531825357
725	1	Deaths	6	China	2	Female	14	45-49 years	480	Thyroid cancer	3	Rate	2000	0.26507580886128	0.32540007224416	0.191664257117096
726	1	Deaths	6	China	3	Both	14	45-49 years	480	Thyroid cancer	3	Rate	2000	0.252587957956975	0.291359278737986	0.211976353679199
727	1	Deaths	6	China	1	Male	15	50-54 years	480	Thyroid cancer	1	Number	2000	160.375612022109	199.76661092232	131.398163834992
728	1	Deaths	6	China	2	Female	15	50-54 years	480	Thyroid cancer	1	Number	2000	163.407840219109	199.54503025923	125.625055685476
729	1	Deaths	6	China	3	Both	15	50-54 years	480	Thyroid cancer	1	Number	2000	323.783452241218	372.168412066986	277.794470070247
730	1	Deaths	6	China	1	Male	15	50-54 years	480	Thyroid cancer	3	Rate	2000	0.485233134066447	0.604414707931446	0.397558843544367
731	1	Deaths	6	China	2	Female	15	50-54 years	480	Thyroid cancer	3	Rate	2000	0.531929178891083	0.649563839502825	0.408937739029656
732	1	Deaths	6	China	3	Both	15	50-54 years	480	Thyroid cancer	3	Rate	2000	0.507727578829188	0.583600444888392	0.435611865660839
733	1	Deaths	6	China	1	Male	16	55-59 years	480	Thyroid cancer	1	Number	2000	215.7171697782	266.514185065147	167.838158144939
734	1	Deaths	6	China	2	Female	16	55-59 years	480	Thyroid cancer	1	Number	2000	194.560101067278	250.96044658462	149.105291992616
735	1	Deaths	6	China	3	Both	16	55-59 years	480	Thyroid cancer	1	Number	2000	410.277270845479	487.439370043172	348.67304182731
736	1	Deaths	6	China	1	Male	16	55-59 years	480	Thyroid cancer	3	Rate	2000	0.888351790112934	1.09754060669601	0.69117969789154
737	1	Deaths	6	China	2	Female	16	55-59 years	480	Thyroid cancer	3	Rate	2000	0.865158716914975	1.11595654387782	0.663032874664043
738	1	Deaths	6	China	3	Both	16	55-59 years	480	Thyroid cancer	3	Rate	2000	0.877200180732855	1.04217789744248	0.745486228562695
739	1	Deaths	6	China	1	Male	17	60-64 years	480	Thyroid cancer	1	Number	2000	116.344774995557	151.152012160166	94.4803529161189
740	1	Deaths	6	China	2	Female	17	60-64 years	480	Thyroid cancer	1	Number	2000	279.230974431539	337.887805378042	207.63917232744
741	1	Deaths	6	China	3	Both	17	60-64 years	480	Thyroid cancer	1	Number	2000	395.575749427096	462.800865420171	326.944121151513
742	1	Deaths	6	China	1	Male	17	60-64 years	480	Thyroid cancer	3	Rate	2000	0.533210107759939	0.692732275215036	0.433005084770887
743	1	Deaths	6	China	2	Female	17	60-64 years	480	Thyroid cancer	3	Rate	2000	1.38472840405202	1.67561225054741	1.02969901638242
744	1	Deaths	6	China	3	Both	17	60-64 years	480	Thyroid cancer	3	Rate	2000	0.942189750287596	1.10230779428373	0.778721648917748
745	1	Deaths	6	China	1	Male	18	65-69 years	480	Thyroid cancer	1	Number	2000	148.209364851476	185.364532008269	122.302710033713
746	1	Deaths	6	China	2	Female	18	65-69 years	480	Thyroid cancer	1	Number	2000	374.678774564912	477.521130799536	282.113948929976
747	1	Deaths	6	China	3	Both	18	65-69 years	480	Thyroid cancer	1	Number	2000	522.888139416388	630.533447649745	437.652111545509
748	1	Deaths	6	China	1	Male	18	65-69 years	480	Thyroid cancer	3	Rate	2000	0.832363794860928	1.0410322279543	0.686868525126288
749	1	Deaths	6	China	2	Female	18	65-69 years	480	Thyroid cancer	3	Rate	2000	2.14817772238896	2.73781256049195	1.61746792561252
750	1	Deaths	6	China	3	Both	18	65-69 years	480	Thyroid cancer	3	Rate	2000	1.48347402022577	1.78887207025922	1.24165282865157
751	1	Deaths	6	China	1	Male	19	70-74 years	480	Thyroid cancer	1	Number	2000	157.625706530564	199.087569137516	131.429699810954
752	1	Deaths	6	China	2	Female	19	70-74 years	480	Thyroid cancer	1	Number	2000	417.910188673087	505.366240958113	322.042510002317
753	1	Deaths	6	China	3	Both	19	70-74 years	480	Thyroid cancer	1	Number	2000	575.535895203651	672.474002670042	490.671579422208
754	1	Deaths	6	China	1	Male	19	70-74 years	480	Thyroid cancer	3	Rate	2000	1.25588260057577	1.5862299340257	1.04716595296889
755	1	Deaths	6	China	2	Female	19	70-74 years	480	Thyroid cancer	3	Rate	2000	3.15218451129424	3.81184206668217	2.42908031323859
756	1	Deaths	6	China	3	Both	19	70-74 years	480	Thyroid cancer	3	Rate	2000	2.22999983534632	2.60560101937386	1.90118036153673
757	1	Deaths	6	China	1	Male	20	75-79 years	480	Thyroid cancer	1	Number	2000	332.553859410857	408.87961154503	275.76091373943
758	1	Deaths	6	China	2	Female	20	75-79 years	480	Thyroid cancer	1	Number	2000	365.719548198178	470.420081760306	278.432992286392
759	1	Deaths	6	China	3	Both	20	75-79 years	480	Thyroid cancer	1	Number	2000	698.273407609036	807.889947495186	607.218642023105
760	1	Deaths	6	China	1	Male	20	75-79 years	480	Thyroid cancer	3	Rate	2000	4.57153240523317	5.62076289635816	3.79081438263818
761	1	Deaths	6	China	2	Female	20	75-79 years	480	Thyroid cancer	3	Rate	2000	4.12113989848374	5.30096621179199	3.1375443812587
762	1	Deaths	6	China	3	Both	20	75-79 years	480	Thyroid cancer	3	Rate	2000	4.32402690317172	5.0028224327384	3.76017433229449
763	1	Deaths	6	China	1	Male	30	80-84 years	480	Thyroid cancer	1	Number	2000	196.270755477077	256.419524925043	157.28654249004
764	1	Deaths	6	China	2	Female	30	80-84 years	480	Thyroid cancer	1	Number	2000	249.228867142807	327.723361472766	188.392309911254
765	1	Deaths	6	China	3	Both	30	80-84 years	480	Thyroid cancer	1	Number	2000	445.499622619884	555.883701587472	377.642247511163
766	1	Deaths	6	China	1	Male	30	80-84 years	480	Thyroid cancer	3	Rate	2000	5.98090994704999	7.81380844799947	4.79295371452141
767	1	Deaths	6	China	2	Female	30	80-84 years	480	Thyroid cancer	3	Rate	2000	5.14694135184467	6.76796769357865	3.89057728893087
768	1	Deaths	6	China	3	Both	30	80-84 years	480	Thyroid cancer	3	Rate	2000	5.48382032433388	6.84257895170498	4.64853869022428
769	1	Deaths	6	China	1	Male	14	45-49 years	480	Thyroid cancer	1	Number	1998	101.147640241877	123.050235963905	82.7373375739854
770	1	Deaths	6	China	2	Female	14	45-49 years	480	Thyroid cancer	1	Number	1998	107.075840942132	128.40317313702	77.7415072483693
771	1	Deaths	6	China	3	Both	14	45-49 years	480	Thyroid cancer	1	Number	1998	208.22348118401	241.143495627905	175.446385549116
772	1	Deaths	6	China	1	Male	14	45-49 years	480	Thyroid cancer	3	Rate	1998	0.25102548396082	0.305382754955699	0.205335291623942
773	1	Deaths	6	China	2	Female	14	45-49 years	480	Thyroid cancer	3	Rate	1998	0.28288568990728	0.339230772315675	0.205386758757954
774	1	Deaths	6	China	3	Both	14	45-49 years	480	Thyroid cancer	3	Rate	1998	0.266457676289219	0.308584483997213	0.224513757722873
775	1	Deaths	6	China	1	Male	15	50-54 years	480	Thyroid cancer	1	Number	1998	145.203379604935	181.055131186427	117.447912122549
776	1	Deaths	6	China	2	Female	15	50-54 years	480	Thyroid cancer	1	Number	1998	152.400693895056	187.331335212528	118.570053381562
777	1	Deaths	6	China	3	Both	15	50-54 years	480	Thyroid cancer	1	Number	1998	297.604073499991	345.832781019949	258.32270257316
778	1	Deaths	6	China	1	Male	15	50-54 years	480	Thyroid cancer	3	Rate	1998	0.497212469922828	0.6199777802303	0.402170849140122
779	1	Deaths	6	China	2	Female	15	50-54 years	480	Thyroid cancer	3	Rate	1998	0.564840820954839	0.694303828070977	0.439454733315184
780	1	Deaths	6	China	3	Both	15	50-54 years	480	Thyroid cancer	3	Rate	1998	0.529689169564242	0.61552880117602	0.459774411675088
781	1	Deaths	6	China	1	Male	16	55-59 years	480	Thyroid cancer	1	Number	1998	216.590650088658	273.273135716708	160.654545203837
782	1	Deaths	6	China	2	Female	16	55-59 years	480	Thyroid cancer	1	Number	1998	197.58832980484	248.782485699305	147.951029669517
783	1	Deaths	6	China	3	Both	16	55-59 years	480	Thyroid cancer	1	Number	1998	414.178979893498	491.049396907444	351.814795484175
784	1	Deaths	6	China	1	Male	16	55-59 years	480	Thyroid cancer	3	Rate	1998	0.911704059163999	1.15030001060255	0.676249879325488
785	1	Deaths	6	China	2	Female	16	55-59 years	480	Thyroid cancer	3	Rate	1998	0.914902189353381	1.15194880721895	0.685064351196377
786	1	Deaths	6	China	3	Both	16	55-59 years	480	Thyroid cancer	3	Rate	1998	0.913226966347952	1.08271924176376	0.775719613967263
787	1	Deaths	6	China	1	Male	17	60-64 years	480	Thyroid cancer	1	Number	1998	114.915671668719	151.777579700353	92.4432214745138
788	1	Deaths	6	China	2	Female	17	60-64 years	480	Thyroid cancer	1	Number	1998	295.226771747234	355.974458410775	222.65963200922
789	1	Deaths	6	China	3	Both	17	60-64 years	480	Thyroid cancer	1	Number	1998	410.142443415952	475.418063658648	346.223246194439
790	1	Deaths	6	China	1	Male	17	60-64 years	480	Thyroid cancer	3	Rate	1998	0.528588781794668	0.698146082188299	0.425220068897612
791	1	Deaths	6	China	2	Female	17	60-64 years	480	Thyroid cancer	3	Rate	1998	1.45821246089851	1.75826327654533	1.09978186603249
792	1	Deaths	6	China	3	Both	17	60-64 years	480	Thyroid cancer	3	Rate	1998	0.976857838505745	1.13232821793373	0.824618123160054
793	1	Deaths	6	China	1	Male	18	65-69 years	480	Thyroid cancer	1	Number	1998	135.274661566786	179.126439288602	111.853768647057
794	1	Deaths	6	China	2	Female	18	65-69 years	480	Thyroid cancer	1	Number	1998	366.326398089921	453.108574009539	275.261048373059
795	1	Deaths	6	China	3	Both	18	65-69 years	480	Thyroid cancer	1	Number	1998	501.601059656706	592.131141927652	418.226522791651
796	1	Deaths	6	China	1	Male	18	65-69 years	480	Thyroid cancer	3	Rate	1998	0.802651753385624	1.06284613029128	0.663683963334299
797	1	Deaths	6	China	2	Female	18	65-69 years	480	Thyroid cancer	3	Rate	1998	2.21598819559092	2.74095248543816	1.66511405424556
798	1	Deaths	6	China	3	Both	18	65-69 years	480	Thyroid cancer	3	Rate	1998	1.50249543560321	1.77366917572642	1.25275541078944
799	1	Deaths	6	China	1	Male	19	70-74 years	480	Thyroid cancer	1	Number	1998	141.590666238488	181.624105319233	117.057260323242
800	1	Deaths	6	China	2	Female	19	70-74 years	480	Thyroid cancer	1	Number	1998	415.165767247578	500.419518516669	315.899376974357
801	1	Deaths	6	China	3	Both	19	70-74 years	480	Thyroid cancer	1	Number	1998	556.756433486065	657.979160831169	471.890942324179
802	1	Deaths	6	China	1	Male	19	70-74 years	480	Thyroid cancer	3	Rate	1998	1.21398696011501	1.55723044009641	1.00363951519127
803	1	Deaths	6	China	2	Female	19	70-74 years	480	Thyroid cancer	3	Rate	1998	3.29239245125486	3.96848096640484	2.50517939135926
804	1	Deaths	6	China	3	Both	19	70-74 years	480	Thyroid cancer	3	Rate	1998	2.29371523882675	2.71073082816323	1.94408789979501
805	1	Deaths	6	China	1	Male	20	75-79 years	480	Thyroid cancer	1	Number	1998	304.895445898536	383.262711897802	252.619688199457
806	1	Deaths	6	China	2	Female	20	75-79 years	480	Thyroid cancer	1	Number	1998	357.039401112624	443.486631837554	261.656367815601
807	1	Deaths	6	China	3	Both	20	75-79 years	480	Thyroid cancer	1	Number	1998	661.934847011161	766.517489497092	566.117165216007
808	1	Deaths	6	China	1	Male	20	75-79 years	480	Thyroid cancer	3	Rate	1998	4.58408800399366	5.76233598639403	3.79812456311047
809	1	Deaths	6	China	2	Female	20	75-79 years	480	Thyroid cancer	3	Rate	1998	4.31985685071337	5.36579088686891	3.16580760980061
810	1	Deaths	6	China	3	Both	20	75-79 years	480	Thyroid cancer	3	Rate	1998	4.43767780443277	5.13881036058134	3.79530642650261
811	1	Deaths	6	China	1	Male	30	80-84 years	480	Thyroid cancer	1	Number	1998	182.295183961946	253.246891557271	139.377302082512
812	1	Deaths	6	China	2	Female	30	80-84 years	480	Thyroid cancer	1	Number	1998	240.326412104469	308.461831884025	180.973262637201
813	1	Deaths	6	China	3	Both	30	80-84 years	480	Thyroid cancer	1	Number	1998	422.621596066415	522.427350761303	356.169146451498
814	1	Deaths	6	China	1	Male	30	80-84 years	480	Thyroid cancer	3	Rate	1998	5.98379309640977	8.31276487097962	4.57502452819409
815	1	Deaths	6	China	2	Female	30	80-84 years	480	Thyroid cancer	3	Rate	1998	5.28366383439493	6.78164589212259	3.97876319300674
816	1	Deaths	6	China	3	Both	30	80-84 years	480	Thyroid cancer	3	Rate	1998	5.564498830308	6.87860348190853	4.68954454118741
817	1	Deaths	1	Global	1	Male	14	45-49 years	480	Thyroid cancer	1	Number	1999	497.370525589319	542.566465963214	454.889208435379
818	1	Deaths	1	Global	2	Female	14	45-49 years	480	Thyroid cancer	1	Number	1999	665.435761748513	775.811817338011	570.069678478557
819	1	Deaths	1	Global	3	Both	14	45-49 years	480	Thyroid cancer	1	Number	1999	1162.80628733783	1273.74172224478	1061.55160224165
820	1	Deaths	1	Global	1	Male	14	45-49 years	480	Thyroid cancer	3	Rate	1999	0.309426635234576	0.337544159367287	0.282997946056218
821	1	Deaths	1	Global	2	Female	14	45-49 years	480	Thyroid cancer	3	Rate	1999	0.426149713440363	0.496835311005103	0.36507660707374
822	1	Deaths	1	Global	3	Both	14	45-49 years	480	Thyroid cancer	3	Rate	1999	0.366943074602471	0.401950616280212	0.334990456293053
823	1	Deaths	1	Global	1	Male	15	50-54 years	480	Thyroid cancer	1	Number	1999	701.001616991934	777.324788210758	640.332979403723
824	1	Deaths	1	Global	2	Female	15	50-54 years	480	Thyroid cancer	1	Number	1999	929.779086240488	1061.40461280231	812.76211913996
825	1	Deaths	1	Global	3	Both	15	50-54 years	480	Thyroid cancer	1	Number	1999	1630.78070323242	1767.38035599194	1515.8796173998
826	1	Deaths	1	Global	1	Male	15	50-54 years	480	Thyroid cancer	3	Rate	1999	0.552014907096918	0.612116805934885	0.504240420519181
827	1	Deaths	1	Global	2	Female	15	50-54 years	480	Thyroid cancer	3	Rate	1999	0.751085273460766	0.857413750918618	0.656557743174377
828	1	Deaths	1	Global	3	Both	15	50-54 years	480	Thyroid cancer	3	Rate	1999	0.650280721325667	0.70475041216345	0.604463426070553
829	1	Deaths	1	Global	1	Male	16	55-59 years	480	Thyroid cancer	1	Number	1999	916.525814940881	1006.3883648051	830.160007913881
830	1	Deaths	1	Global	2	Female	16	55-59 years	480	Thyroid cancer	1	Number	1999	1242.68238114189	1445.41170200112	1070.39411766953
831	1	Deaths	1	Global	3	Both	16	55-59 years	480	Thyroid cancer	1	Number	1999	2159.20819608277	2375.39160807408	1980.07913018548
832	1	Deaths	1	Global	1	Male	16	55-59 years	480	Thyroid cancer	3	Rate	1999	0.899450130650552	0.987638461953773	0.814693394781431
833	1	Deaths	1	Global	2	Female	16	55-59 years	480	Thyroid cancer	3	Rate	1999	1.21514046390835	1.41337663811913	1.04667067341419
834	1	Deaths	1	Global	3	Both	16	55-59 years	480	Thyroid cancer	3	Rate	1999	1.05757988805652	1.16346649457656	0.969842495338671
835	1	Deaths	1	Global	1	Male	17	60-64 years	480	Thyroid cancer	1	Number	1999	1002.96458849603	1094.1603779689	918.844647792414
836	1	Deaths	1	Global	2	Female	17	60-64 years	480	Thyroid cancer	1	Number	1999	1775.49419118611	2023.89893476894	1549.59822045738
837	1	Deaths	1	Global	3	Both	17	60-64 years	480	Thyroid cancer	1	Number	1999	2778.45877968215	3049.0318659652	2555.96381531883
838	1	Deaths	1	Global	1	Male	17	60-64 years	480	Thyroid cancer	3	Rate	1999	1.1178898836702	1.21953539703563	1.02413100942268
839	1	Deaths	1	Global	2	Female	17	60-64 years	480	Thyroid cancer	3	Rate	1999	1.89167526346269	2.15633459667544	1.65099758506489
840	1	Deaths	1	Global	3	Both	17	60-64 years	480	Thyroid cancer	3	Rate	1999	1.51350526528408	1.66089409600138	1.39230595056846
841	1	Deaths	1	Global	1	Male	18	65-69 years	480	Thyroid cancer	1	Number	1999	1160.68158354975	1281.11234486814	1077.22036420641
842	1	Deaths	1	Global	2	Female	18	65-69 years	480	Thyroid cancer	1	Number	1999	2176.14387486975	2500.96458256397	1891.63816548573
843	1	Deaths	1	Global	3	Both	18	65-69 years	480	Thyroid cancer	1	Number	1999	3336.8254584195	3662.23504763181	3090.58164299665
844	1	Deaths	1	Global	1	Male	18	65-69 years	480	Thyroid cancer	3	Rate	1999	1.61216758465505	1.77944392671524	1.49624132692155
845	1	Deaths	1	Global	2	Female	18	65-69 years	480	Thyroid cancer	3	Rate	1999	2.77184897851824	3.18558722313577	2.4094616984098
846	1	Deaths	1	Global	3	Both	18	65-69 years	480	Thyroid cancer	3	Rate	1999	2.21710318912245	2.43331666717334	2.05349021167464
847	1	Deaths	1	Global	1	Male	19	70-74 years	480	Thyroid cancer	1	Number	1999	1188.32025202841	1313.61790807479	1104.74699486597
848	1	Deaths	1	Global	2	Female	19	70-74 years	480	Thyroid cancer	1	Number	1999	2479.30949590243	2829.96003720057	2238.5376441101
849	1	Deaths	1	Global	3	Both	19	70-74 years	480	Thyroid cancer	1	Number	1999	3667.62974793085	4060.54427500698	3424.83871502611
850	1	Deaths	1	Global	1	Male	19	70-74 years	480	Thyroid cancer	3	Rate	1999	2.24458309465102	2.48125414362207	2.08672403277646
851	1	Deaths	1	Global	2	Female	19	70-74 years	480	Thyroid cancer	3	Rate	1999	3.92345615393333	4.47835340512765	3.54243966318467
852	1	Deaths	1	Global	3	Both	19	70-74 years	480	Thyroid cancer	3	Rate	1999	3.15811066211268	3.49644022167581	2.94904895131311
853	1	Deaths	1	Global	1	Male	20	75-79 years	480	Thyroid cancer	1	Number	1999	1252.60125013681	1383.5989458874	1144.16384075598
854	1	Deaths	1	Global	2	Female	20	75-79 years	480	Thyroid cancer	1	Number	1999	2318.26689906627	2617.39757463311	2067.38668870102
855	1	Deaths	1	Global	3	Both	20	75-79 years	480	Thyroid cancer	1	Number	1999	3570.86814920308	3898.0075766883	3311.73654166963
856	1	Deaths	1	Global	1	Male	20	75-79 years	480	Thyroid cancer	3	Rate	1999	3.92702880241518	4.33771953436708	3.58706679946228
857	1	Deaths	1	Global	2	Female	20	75-79 years	480	Thyroid cancer	3	Rate	1999	5.27736737792029	5.9583167843961	4.7062566751446
858	1	Deaths	1	Global	3	Both	20	75-79 years	480	Thyroid cancer	3	Rate	1999	4.70933020523055	5.14076803009724	4.36758241295779
859	1	Deaths	1	Global	1	Male	30	80-84 years	480	Thyroid cancer	1	Number	1999	801.067989756626	933.961482902154	713.947579286571
860	1	Deaths	1	Global	2	Female	30	80-84 years	480	Thyroid cancer	1	Number	1999	1692.09973151764	1920.261410228	1473.08325929221
861	1	Deaths	1	Global	3	Both	30	80-84 years	480	Thyroid cancer	1	Number	1999	2493.16772127427	2815.95743477703	2238.31188791285
862	1	Deaths	1	Global	1	Male	30	80-84 years	480	Thyroid cancer	3	Rate	1999	5.03801223555447	5.8737952815056	4.49010157188157
863	1	Deaths	1	Global	2	Female	30	80-84 years	480	Thyroid cancer	3	Rate	1999	6.73046507142174	7.63799680882098	5.85930914076204
864	1	Deaths	1	Global	3	Both	30	80-84 years	480	Thyroid cancer	3	Rate	1999	6.07476569429847	6.86126387543839	5.45379284105435
865	1	Deaths	1	Global	1	Male	14	45-49 years	480	Thyroid cancer	1	Number	2003	568.213722970341	633.336452409651	517.175465975007
866	1	Deaths	1	Global	2	Female	14	45-49 years	480	Thyroid cancer	1	Number	2003	709.316834918072	815.968094435013	608.219184154729
867	1	Deaths	1	Global	3	Both	14	45-49 years	480	Thyroid cancer	1	Number	2003	1277.53055788841	1404.95749775883	1167.93979661356
868	1	Deaths	1	Global	1	Male	14	45-49 years	480	Thyroid cancer	3	Rate	2003	0.322019490826028	0.358926005624056	0.293094963195175
869	1	Deaths	1	Global	2	Female	14	45-49 years	480	Thyroid cancer	3	Rate	2003	0.413899660838256	0.47613266866914	0.354907287751093
870	1	Deaths	1	Global	3	Both	14	45-49 years	480	Thyroid cancer	3	Rate	2003	0.367288741543842	0.403923857701961	0.33578150866794
871	1	Deaths	1	Global	1	Male	15	50-54 years	480	Thyroid cancer	1	Number	2003	842.999507910442	922.506779608653	773.899692886979
872	1	Deaths	1	Global	2	Female	15	50-54 years	480	Thyroid cancer	1	Number	2003	1049.40541791198	1208.02980483315	923.005265847118
873	1	Deaths	1	Global	3	Both	15	50-54 years	480	Thyroid cancer	1	Number	2003	1892.40492582242	2053.95402662977	1758.97888352163
874	1	Deaths	1	Global	1	Male	15	50-54 years	480	Thyroid cancer	3	Rate	2003	0.57043188088616	0.624232010202198	0.523674157918537
875	1	Deaths	1	Global	2	Female	15	50-54 years	480	Thyroid cancer	3	Rate	2003	0.718577525301917	0.827195145776132	0.632025362602702
876	1	Deaths	1	Global	3	Both	15	50-54 years	480	Thyroid cancer	3	Rate	2003	0.644065189791905	0.699047160538457	0.598654681668073
877	1	Deaths	1	Global	1	Male	16	55-59 years	480	Thyroid cancer	1	Number	2003	981.043010129532	1084.1093256308	900.936586044454
878	1	Deaths	1	Global	2	Female	16	55-59 years	480	Thyroid cancer	1	Number	2003	1291.05775730973	1479.57854045162	1107.92496824471
879	1	Deaths	1	Global	3	Both	16	55-59 years	480	Thyroid cancer	1	Number	2003	2272.10076743926	2464.79369929234	2094.76428560913
880	1	Deaths	1	Global	1	Male	16	55-59 years	480	Thyroid cancer	3	Rate	2003	0.87129247449149	0.962828629525065	0.800147658471104
881	1	Deaths	1	Global	2	Female	16	55-59 years	480	Thyroid cancer	3	Rate	2003	1.14395300968912	1.31099349726072	0.981686601360311
882	1	Deaths	1	Global	3	Both	16	55-59 years	480	Thyroid cancer	3	Rate	2003	1.00778180147014	1.09325003103829	0.929124867901756
883	1	Deaths	1	Global	1	Male	17	60-64 years	480	Thyroid cancer	1	Number	2003	1045.40053938183	1135.68169532185	966.281177063254
884	1	Deaths	1	Global	2	Female	17	60-64 years	480	Thyroid cancer	1	Number	2003	1786.17522867527	2022.54410199951	1538.53575635723
885	1	Deaths	1	Global	3	Both	17	60-64 years	480	Thyroid cancer	1	Number	2003	2831.5757680571	3094.88115289387	2573.74610492171
886	1	Deaths	1	Global	1	Male	17	60-64 years	480	Thyroid cancer	3	Rate	2003	1.11757529752794	1.21408949080594	1.03299351135851
887	1	Deaths	1	Global	2	Female	17	60-64 years	480	Thyroid cancer	3	Rate	2003	1.83041840803254	2.07264208792283	1.57664495881581
888	1	Deaths	1	Global	3	Both	17	60-64 years	480	Thyroid cancer	3	Rate	2003	1.48153285731476	1.61929910872299	1.34663160486211
889	1	Deaths	1	Global	1	Male	18	65-69 years	480	Thyroid cancer	1	Number	2003	1253.62196514225	1375.97750936132	1153.57863445145
890	1	Deaths	1	Global	2	Female	18	65-69 years	480	Thyroid cancer	1	Number	2003	2263.21655638886	2610.18747096738	1959.25675261591
891	1	Deaths	1	Global	3	Both	18	65-69 years	480	Thyroid cancer	1	Number	2003	3516.8385215311	3864.35329147869	3221.63389210729
892	1	Deaths	1	Global	1	Male	18	65-69 years	480	Thyroid cancer	3	Rate	2003	1.62555404231272	1.78421076262803	1.49582925674516
893	1	Deaths	1	Global	2	Female	18	65-69 years	480	Thyroid cancer	3	Rate	2003	2.67069677159148	3.08013797101411	2.31201060683256
894	1	Deaths	1	Global	3	Both	18	65-69 years	480	Thyroid cancer	3	Rate	2003	2.17273582701909	2.38743371162788	1.99035563790203
895	1	Deaths	1	Global	1	Male	19	70-74 years	480	Thyroid cancer	1	Number	2003	1337.08916559019	1474.14585074728	1232.23849718502
896	1	Deaths	1	Global	2	Female	19	70-74 years	480	Thyroid cancer	1	Number	2003	2609.59123029379	3027.72257661675	2331.99507045835
897	1	Deaths	1	Global	3	Both	19	70-74 years	480	Thyroid cancer	1	Number	2003	3946.68039588397	4374.98273872796	3642.39760413867
898	1	Deaths	1	Global	1	Male	19	70-74 years	480	Thyroid cancer	3	Rate	2003	2.29818588752781	2.53375861351002	2.11796879159446
899	1	Deaths	1	Global	2	Female	19	70-74 years	480	Thyroid cancer	3	Rate	2003	3.85296045367426	4.47031520376767	3.44310046735857
900	1	Deaths	1	Global	3	Both	19	70-74 years	480	Thyroid cancer	3	Rate	2003	3.13453217647531	3.47469842766311	2.89286472286845
901	1	Deaths	1	Global	1	Male	20	75-79 years	480	Thyroid cancer	1	Number	2003	1480.68506285252	1630.41419570943	1357.99172094404
902	1	Deaths	1	Global	2	Female	20	75-79 years	480	Thyroid cancer	1	Number	2003	2535.83834073914	2860.60883168807	2268.16420222248
903	1	Deaths	1	Global	3	Both	20	75-79 years	480	Thyroid cancer	1	Number	2003	4016.52340359166	4387.6112549475	3722.48972749537
904	1	Deaths	1	Global	1	Male	20	75-79 years	480	Thyroid cancer	3	Rate	2003	3.93750119990123	4.33566732926604	3.61122980492016
905	1	Deaths	1	Global	2	Female	20	75-79 years	480	Thyroid cancer	3	Rate	2003	5.09773152977235	5.75060941439626	4.55963299498037
906	1	Deaths	1	Global	3	Both	20	75-79 years	480	Thyroid cancer	3	Rate	2003	4.59824060630549	5.02307349165235	4.26162173142523
907	1	Deaths	1	Global	1	Male	30	80-84 years	480	Thyroid cancer	1	Number	2003	939.387820543206	1050.7890252451	852.35733835745
908	1	Deaths	1	Global	2	Female	30	80-84 years	480	Thyroid cancer	1	Number	2003	1951.03122408229	2212.42487076366	1690.6933790838
909	1	Deaths	1	Global	3	Both	30	80-84 years	480	Thyroid cancer	1	Number	2003	2890.4190446255	3193.73396472956	2578.47208110162
910	1	Deaths	1	Global	1	Male	30	80-84 years	480	Thyroid cancer	3	Rate	2003	4.91202191788854	5.4945344299823	4.45694295404415
911	1	Deaths	1	Global	2	Female	30	80-84 years	480	Thyroid cancer	3	Rate	2003	6.48995044034295	7.35945564940515	5.62395727174021
912	1	Deaths	1	Global	3	Both	30	80-84 years	480	Thyroid cancer	3	Rate	2003	5.87643553061418	6.49309717930459	5.24222429971064
913	1	Deaths	6	China	1	Male	14	45-49 years	480	Thyroid cancer	1	Number	2003	121.461884117508	150.658556814157	99.0172165427302
914	1	Deaths	6	China	2	Female	14	45-49 years	480	Thyroid cancer	1	Number	2003	101.011230406105	132.552306548962	82.4815616946602
915	1	Deaths	6	China	3	Both	14	45-49 years	480	Thyroid cancer	1	Number	2003	222.473114523613	269.433568756078	193.774029750679
916	1	Deaths	6	China	1	Male	14	45-49 years	480	Thyroid cancer	3	Rate	2003	0.269650474720922	0.334468312103602	0.219822371769407
917	1	Deaths	6	China	2	Female	14	45-49 years	480	Thyroid cancer	3	Rate	2003	0.23953922559136	0.314336106326329	0.195597750215215
918	1	Deaths	6	China	3	Both	14	45-49 years	480	Thyroid cancer	3	Rate	2003	0.255091200213141	0.308936801549577	0.222184374615707
919	1	Deaths	6	China	1	Male	15	50-54 years	480	Thyroid cancer	1	Number	2003	183.752676675054	227.966220254011	155.752634018106
920	1	Deaths	6	China	2	Female	15	50-54 years	480	Thyroid cancer	1	Number	2003	172.467046062686	222.369233199934	139.152294480104
921	1	Deaths	6	China	3	Both	15	50-54 years	480	Thyroid cancer	1	Number	2003	356.21972273774	423.712462963586	311.991239674987
922	1	Deaths	6	China	1	Male	15	50-54 years	480	Thyroid cancer	3	Rate	2003	0.471906688558672	0.585454242353968	0.399998035858564
923	1	Deaths	6	China	2	Female	15	50-54 years	480	Thyroid cancer	3	Rate	2003	0.463649492241088	0.59780337413395	0.374088222375146
924	1	Deaths	6	China	3	Both	15	50-54 years	480	Thyroid cancer	3	Rate	2003	0.467872478710403	0.556520000587434	0.409781113523961
925	1	Deaths	6	China	1	Male	16	55-59 years	480	Thyroid cancer	1	Number	2003	216.906538543695	264.375643901584	181.211735295156
926	1	Deaths	6	China	2	Female	16	55-59 years	480	Thyroid cancer	1	Number	2003	192.725728030132	255.448281505119	151.506890823761
927	1	Deaths	6	China	3	Both	16	55-59 years	480	Thyroid cancer	1	Number	2003	409.632266573827	485.870663240912	360.478186727608
928	1	Deaths	6	China	1	Male	16	55-59 years	480	Thyroid cancer	3	Rate	2003	0.787249859873972	0.959536259316987	0.657697615647916
929	1	Deaths	6	China	2	Female	16	55-59 years	480	Thyroid cancer	3	Rate	2003	0.744275335232746	0.986499609030539	0.585094907205619
930	1	Deaths	6	China	3	Both	16	55-59 years	480	Thyroid cancer	3	Rate	2003	0.766429174622106	0.909072555527588	0.67446102679785
931	1	Deaths	6	China	1	Male	17	60-64 years	480	Thyroid cancer	1	Number	2003	119.540230881335	150.86752405328	99.1405500175268
932	1	Deaths	6	China	2	Female	17	60-64 years	480	Thyroid cancer	1	Number	2003	248.62044518074	315.756949045288	196.475641575249
933	1	Deaths	6	China	3	Both	17	60-64 years	480	Thyroid cancer	1	Number	2003	368.160676062075	445.430881401457	321.060307111558
934	1	Deaths	6	China	1	Male	17	60-64 years	480	Thyroid cancer	3	Rate	2003	0.53884497007388	0.680057298570129	0.446890442769284
935	1	Deaths	6	China	2	Female	17	60-64 years	480	Thyroid cancer	3	Rate	2003	1.20592288553914	1.53156563952299	0.952996735462898
936	1	Deaths	6	China	3	Both	17	60-64 years	480	Thyroid cancer	3	Rate	2003	0.860165514059415	1.04069855362288	0.750120863163894
937	1	Deaths	6	China	1	Male	18	65-69 years	480	Thyroid cancer	1	Number	2003	170.807975548222	209.814325519335	144.011386993527
938	1	Deaths	6	China	2	Female	18	65-69 years	480	Thyroid cancer	1	Number	2003	357.345106192858	456.994664991066	287.226601700258
939	1	Deaths	6	China	3	Both	18	65-69 years	480	Thyroid cancer	1	Number	2003	528.153081741079	645.043818626638	452.433742680389
940	1	Deaths	6	China	1	Male	18	65-69 years	480	Thyroid cancer	3	Rate	2003	0.902114285588586	1.10812448754005	0.760589364034761
941	1	Deaths	6	China	2	Female	18	65-69 years	480	Thyroid cancer	3	Rate	2003	1.94062824135453	2.48179347544047	1.55983682235453
942	1	Deaths	6	China	3	Both	18	65-69 years	480	Thyroid cancer	3	Rate	2003	1.41413749582387	1.72711413017282	1.21139787311498
943	1	Deaths	6	China	1	Male	19	70-74 years	480	Thyroid cancer	1	Number	2003	186.629972396423	223.534610150038	157.834249010355
944	1	Deaths	6	China	2	Female	19	70-74 years	480	Thyroid cancer	1	Number	2003	403.915628386448	526.721942093021	323.089991414535
945	1	Deaths	6	China	3	Both	19	70-74 years	480	Thyroid cancer	1	Number	2003	590.545600782871	708.283290233412	511.005866011535
946	1	Deaths	6	China	1	Male	19	70-74 years	480	Thyroid cancer	3	Rate	2003	1.3521638123099	1.61954377832547	1.14353421968893
947	1	Deaths	6	China	2	Female	19	70-74 years	480	Thyroid cancer	3	Rate	2003	2.82546355902241	3.68451614280561	2.26007347295121
948	1	Deaths	6	China	3	Both	19	70-74 years	480	Thyroid cancer	3	Rate	2003	2.10174491114078	2.5207719758147	1.81866392202236
949	1	Deaths	6	China	1	Male	20	75-79 years	480	Thyroid cancer	1	Number	2003	377.378410882218	465.358987015351	318.064978766945
950	1	Deaths	6	China	2	Female	20	75-79 years	480	Thyroid cancer	1	Number	2003	358.032443823349	464.477141493699	288.070905382373
951	1	Deaths	6	China	3	Both	20	75-79 years	480	Thyroid cancer	1	Number	2003	735.410854705568	867.171535425167	648.817088853761
952	1	Deaths	6	China	1	Male	20	75-79 years	480	Thyroid cancer	3	Rate	2003	4.58035531241146	5.64820203511705	3.8604503415589
953	1	Deaths	6	China	2	Female	20	75-79 years	480	Thyroid cancer	3	Rate	2003	3.66186524182245	4.75055467569865	2.94631632914391
954	1	Deaths	6	China	3	Both	20	75-79 years	480	Thyroid cancer	3	Rate	2003	4.08189939982233	4.81323731808687	3.60126053163434
955	1	Deaths	6	China	1	Male	30	80-84 years	480	Thyroid cancer	1	Number	2003	205.190163951685	255.551240430655	176.546272909852
956	1	Deaths	6	China	2	Female	30	80-84 years	480	Thyroid cancer	1	Number	2003	249.760886862324	327.873096749286	198.48397973412
957	1	Deaths	6	China	3	Both	30	80-84 years	480	Thyroid cancer	1	Number	2003	454.951050814009	557.22698592533	394.356614357886
958	1	Deaths	6	China	1	Male	30	80-84 years	480	Thyroid cancer	3	Rate	2003	5.51515357397956	6.86877143549581	4.74525576304333
959	1	Deaths	6	China	2	Female	30	80-84 years	480	Thyroid cancer	3	Rate	2003	4.63706145091304	6.08729299782506	3.68505422370733
960	1	Deaths	6	China	3	Both	30	80-84 years	480	Thyroid cancer	3	Rate	2003	4.995801186698	6.11888956529518	4.33041585125771
961	1	Deaths	6	China	1	Male	14	45-49 years	480	Thyroid cancer	1	Number	2005	114.181558164749	138.6776057854	93.0608111530712
962	1	Deaths	6	China	2	Female	14	45-49 years	480	Thyroid cancer	1	Number	2005	85.8780370121169	115.780928293308	70.0508217112601
963	1	Deaths	6	China	3	Both	14	45-49 years	480	Thyroid cancer	1	Number	2005	200.059595176866	237.732769885416	172.68734541987
964	1	Deaths	6	China	1	Male	14	45-49 years	480	Thyroid cancer	3	Rate	2005	0.275023065700494	0.334025396921584	0.224150642111258
965	1	Deaths	6	China	2	Female	14	45-49 years	480	Thyroid cancer	3	Rate	2005	0.221222811410405	0.298253003397575	0.180451722695844
966	1	Deaths	6	China	3	Both	14	45-49 years	480	Thyroid cancer	3	Rate	2005	0.249026135217162	0.295920187415644	0.214954259968402
967	1	Deaths	6	China	1	Male	15	50-54 years	480	Thyroid cancer	1	Number	2005	210.508187838414	257.673077800608	174.137956418057
968	1	Deaths	6	China	2	Female	15	50-54 years	480	Thyroid cancer	1	Number	2005	177.731354520913	241.767823897944	147.260692622144
969	1	Deaths	6	China	3	Both	15	50-54 years	480	Thyroid cancer	1	Number	2005	388.239542359327	469.822613853676	340.581092123476
970	1	Deaths	6	China	1	Male	15	50-54 years	480	Thyroid cancer	3	Rate	2005	0.489258842188881	0.598878518705132	0.404727891171791
971	1	Deaths	6	China	2	Female	15	50-54 years	480	Thyroid cancer	3	Rate	2005	0.42912368290379	0.58373661348827	0.355553756596964
972	1	Deaths	6	China	3	Both	15	50-54 years	480	Thyroid cancer	3	Rate	2005	0.459764054102546	0.556376994320944	0.403325593044401
973	1	Deaths	6	China	1	Male	16	55-59 years	480	Thyroid cancer	1	Number	2005	258.57167352574	308.903626790264	210.422495297238
974	1	Deaths	6	China	2	Female	16	55-59 years	480	Thyroid cancer	1	Number	2005	209.473505641691	273.751350110103	170.861323714178
975	1	Deaths	6	China	3	Both	16	55-59 years	480	Thyroid cancer	1	Number	2005	468.045179167431	555.731900685688	409.521756995214
976	1	Deaths	6	China	1	Male	16	55-59 years	480	Thyroid cancer	3	Rate	2005	0.823231593400083	0.983476733634933	0.669935897187604
977	1	Deaths	6	China	2	Female	16	55-59 years	480	Thyroid cancer	3	Rate	2005	0.705419160894113	0.921880058753674	0.575389480566963
978	1	Deaths	6	China	3	Both	16	55-59 years	480	Thyroid cancer	3	Rate	2005	0.765978154259694	0.909481636596838	0.670201795712052
979	1	Deaths	6	China	1	Male	17	60-64 years	480	Thyroid cancer	1	Number	2005	125.799288958279	159.326435577077	105.498399257128
980	1	Deaths	6	China	2	Female	17	60-64 years	480	Thyroid cancer	1	Number	2005	244.628118133892	323.697851079773	203.747912542716
981	1	Deaths	6	China	3	Both	17	60-64 years	480	Thyroid cancer	1	Number	2005	370.427407092172	467.013672998905	322.499002729731
982	1	Deaths	6	China	1	Male	17	60-64 years	480	Thyroid cancer	3	Rate	2005	0.549151137120287	0.695507057273517	0.460531743829135
983	1	Deaths	6	China	2	Female	17	60-64 years	480	Thyroid cancer	3	Rate	2005	1.12884980444482	1.49372140323875	0.940205864249828
984	1	Deaths	6	China	3	Both	17	60-64 years	480	Thyroid cancer	3	Rate	2005	0.83095496663852	1.04762046122029	0.72344039054205
985	1	Deaths	6	China	1	Male	18	65-69 years	480	Thyroid cancer	1	Number	2005	177.072477092147	211.264148615468	143.277396809867
986	1	Deaths	6	China	2	Female	18	65-69 years	480	Thyroid cancer	1	Number	2005	330.230475701906	441.034471083471	273.02370664787
987	1	Deaths	6	China	3	Both	18	65-69 years	480	Thyroid cancer	1	Number	2005	507.302952794053	627.444938892868	438.397493357023
988	1	Deaths	6	China	1	Male	18	65-69 years	480	Thyroid cancer	3	Rate	2005	0.922633203916103	1.10078834108285	0.74654449883058
989	1	Deaths	6	China	2	Female	18	65-69 years	480	Thyroid cancer	3	Rate	2005	1.78522352788653	2.38422911366281	1.47596415425493
990	1	Deaths	6	China	3	Both	18	65-69 years	480	Thyroid cancer	3	Rate	2005	1.34598578739339	1.66474877678184	1.16316451942078
991	1	Deaths	6	China	1	Male	19	70-74 years	480	Thyroid cancer	1	Number	2005	206.145596317212	240.49680626007	174.049214730026
992	1	Deaths	6	China	2	Female	19	70-74 years	480	Thyroid cancer	1	Number	2005	410.798970286671	551.356256607115	345.860498376461
993	1	Deaths	6	China	3	Both	19	70-74 years	480	Thyroid cancer	1	Number	2005	616.944566603882	760.999602557814	545.26937975186
994	1	Deaths	6	China	1	Male	19	70-74 years	480	Thyroid cancer	3	Rate	2005	1.39676069804586	1.6295108553894	1.17928836222415
995	1	Deaths	6	China	2	Female	19	70-74 years	480	Thyroid cancer	3	Rate	2005	2.69689894035789	3.61965879117412	2.27057728730971
996	1	Deaths	6	China	3	Both	19	70-74 years	480	Thyroid cancer	3	Rate	2005	2.05709176074875	2.53741761755375	1.81810361772149
997	1	Deaths	6	China	1	Male	20	75-79 years	480	Thyroid cancer	1	Number	2005	427.998616947865	509.188457890962	356.452772960754
998	1	Deaths	6	China	2	Female	20	75-79 years	480	Thyroid cancer	1	Number	2005	367.877482665666	494.933370640536	305.449129332083
999	1	Deaths	6	China	3	Both	20	75-79 years	480	Thyroid cancer	1	Number	2005	795.87609961353	947.445197087797	703.999825429557
1000	1	Deaths	6	China	1	Male	20	75-79 years	480	Thyroid cancer	3	Rate	2005	4.77089709272427	5.67591958760153	3.97337615326715
1001	1	Deaths	6	China	2	Female	20	75-79 years	480	Thyroid cancer	3	Rate	2005	3.53098450231245	4.75050021747935	2.93178080403637
1002	1	Deaths	6	China	3	Both	20	75-79 years	480	Thyroid cancer	3	Rate	2005	4.10465817538164	4.8863619297538	3.63081469630748
1003	1	Deaths	6	China	1	Male	30	80-84 years	480	Thyroid cancer	1	Number	2005	236.650115169805	280.395803758456	204.68997534484
1004	1	Deaths	6	China	2	Female	30	80-84 years	480	Thyroid cancer	1	Number	2005	267.47141951769	358.618091869126	212.060666278898
1005	1	Deaths	6	China	3	Both	30	80-84 years	480	Thyroid cancer	1	Number	2005	504.121534687494	612.962169116312	443.483125277066
1006	1	Deaths	6	China	1	Male	30	80-84 years	480	Thyroid cancer	3	Rate	2005	5.8220971420379	6.89833430476109	5.03580959427759
1007	1	Deaths	6	China	2	Female	30	80-84 years	480	Thyroid cancer	3	Rate	2005	4.58356366737016	6.145512142258	3.63400907277116
1008	1	Deaths	6	China	3	Both	30	80-84 years	480	Thyroid cancer	3	Rate	2005	5.09206710134268	6.19145241962275	4.47956628875986
1009	1	Deaths	1	Global	1	Male	14	45-49 years	480	Thyroid cancer	1	Number	2001	543.829189742165	603.195039150296	499.790481541735
1010	1	Deaths	1	Global	2	Female	14	45-49 years	480	Thyroid cancer	1	Number	2001	692.41672491237	787.955825258554	587.009412611609
1011	1	Deaths	1	Global	3	Both	14	45-49 years	480	Thyroid cancer	1	Number	2001	1236.24591465453	1360.29658785257	1144.48791794637
1012	1	Deaths	1	Global	1	Male	14	45-49 years	480	Thyroid cancer	3	Rate	2001	0.31845433311254	0.35321766016361	0.292666240609166
1013	1	Deaths	1	Global	2	Female	14	45-49 years	480	Thyroid cancer	3	Rate	2001	0.41737684139017	0.474966160794312	0.353839134277322
1014	1	Deaths	1	Global	3	Both	14	45-49 years	480	Thyroid cancer	3	Rate	2001	0.367199496284306	0.404046004064091	0.339944813561482
1015	1	Deaths	1	Global	1	Male	15	50-54 years	480	Thyroid cancer	1	Number	2001	800.763097167198	879.303979228491	734.135745918172
1016	1	Deaths	1	Global	2	Female	15	50-54 years	480	Thyroid cancer	1	Number	2001	999.401759627394	1149.18175600626	877.975707345406
1017	1	Deaths	1	Global	3	Both	15	50-54 years	480	Thyroid cancer	1	Number	2001	1800.16485679459	1940.8869526402	1663.32099386981
1018	1	Deaths	1	Global	1	Male	15	50-54 years	480	Thyroid cancer	3	Rate	2001	0.578979903121417	0.635767725197368	0.530805983134514
1019	1	Deaths	1	Global	2	Female	15	50-54 years	480	Thyroid cancer	3	Rate	2001	0.736338748031361	0.84669358176197	0.646874519602301
1020	1	Deaths	1	Global	3	Both	15	50-54 years	480	Thyroid cancer	3	Rate	2001	0.656918549787632	0.708271043853416	0.606981305628809
1021	1	Deaths	1	Global	1	Male	16	55-59 years	480	Thyroid cancer	1	Number	2001	944.810488795005	1042.95821873142	862.321901441008
1022	1	Deaths	1	Global	2	Female	16	55-59 years	480	Thyroid cancer	1	Number	2001	1226.04146349059	1424.47236798098	1052.1049036155
1023	1	Deaths	1	Global	3	Both	16	55-59 years	480	Thyroid cancer	1	Number	2001	2170.8519522856	2374.24146485585	1992.39231086011
1024	1	Deaths	1	Global	1	Male	16	55-59 years	480	Thyroid cancer	3	Rate	2001	0.908002628916396	1.00232672656491	0.828727626086402
1025	1	Deaths	1	Global	2	Female	16	55-59 years	480	Thyroid cancer	3	Rate	2001	1.17708717028469	1.36759497839637	1.01009567842313
1026	1	Deaths	1	Global	3	Both	16	55-59 years	480	Thyroid cancer	3	Rate	2001	1.0426128890234	1.1402964399789	0.956902611947709
1027	1	Deaths	1	Global	1	Male	17	60-64 years	480	Thyroid cancer	1	Number	2001	1041.17861677576	1126.97563741286	954.82677738513
1028	1	Deaths	1	Global	2	Female	17	60-64 years	480	Thyroid cancer	1	Number	2001	1782.9723690618	2040.05432014352	1544.86698871201
1029	1	Deaths	1	Global	3	Both	17	60-64 years	480	Thyroid cancer	1	Number	2001	2824.15098583756	3082.39538315651	2584.24127057261
1030	1	Deaths	1	Global	1	Male	17	60-64 years	480	Thyroid cancer	3	Rate	2001	1.13196985985041	1.22524841922663	1.03808810127614
1031	1	Deaths	1	Global	2	Female	17	60-64 years	480	Thyroid cancer	3	Rate	2001	1.84863738156577	2.11518739273931	1.60176282842944
1032	1	Deaths	1	Global	3	Both	17	60-64 years	480	Thyroid cancer	3	Rate	2001	1.49880152861291	1.63585407976842	1.37147935293202
1033	1	Deaths	1	Global	1	Male	18	65-69 years	480	Thyroid cancer	1	Number	2001	1203.54846544205	1327.18724471401	1120.76674254463
1034	1	Deaths	1	Global	2	Female	18	65-69 years	480	Thyroid cancer	1	Number	2001	2224.31175320374	2555.02725172684	1930.53256082942
1035	1	Deaths	1	Global	3	Both	18	65-69 years	480	Thyroid cancer	1	Number	2001	3427.86021864579	3783.57878686769	3151.05844317001
1036	1	Deaths	1	Global	1	Male	18	65-69 years	480	Thyroid cancer	3	Rate	2001	1.62323464845728	1.78998717747447	1.51158633123167
1037	1	Deaths	1	Global	2	Female	18	65-69 years	480	Thyroid cancer	3	Rate	2001	2.74261883589745	3.15039735627179	2.38038348582116
1038	1	Deaths	1	Global	3	Both	18	65-69 years	480	Thyroid cancer	3	Rate	2001	2.20800678257412	2.43713777427827	2.02970890614539
1039	1	Deaths	1	Global	1	Male	19	70-74 years	480	Thyroid cancer	1	Number	2001	1278.0042557986	1417.37056287861	1185.30372778722
1040	1	Deaths	1	Global	2	Female	19	70-74 years	480	Thyroid cancer	1	Number	2001	2560.88829308101	2926.67481398865	2304.30631861264
1041	1	Deaths	1	Global	3	Both	19	70-74 years	480	Thyroid cancer	1	Number	2001	3838.89254887962	4232.36023001328	3563.37986129582
1042	1	Deaths	1	Global	1	Male	19	70-74 years	480	Thyroid cancer	3	Rate	2001	2.27774362757494	2.52613146854639	2.11252662145566
1043	1	Deaths	1	Global	2	Female	19	70-74 years	480	Thyroid cancer	3	Rate	2001	3.89388449010752	4.45007058549514	3.50374620351262
1044	1	Deaths	1	Global	3	Both	19	70-74 years	480	Thyroid cancer	3	Rate	2001	3.1498534380255	3.47269798561058	2.92379225627694
1045	1	Deaths	1	Global	1	Male	20	75-79 years	480	Thyroid cancer	1	Number	2001	1369.1719790401	1533.81613065845	1250.62683654191
1046	1	Deaths	1	Global	2	Female	20	75-79 years	480	Thyroid cancer	1	Number	2001	2446.89965222672	2760.80964557508	2183.90736435668
1047	1	Deaths	1	Global	3	Both	20	75-79 years	480	Thyroid cancer	1	Number	2001	3816.07163126682	4157.84317954095	3537.01668096547
1048	1	Deaths	1	Global	1	Male	20	75-79 years	480	Thyroid cancer	3	Rate	2001	3.95687549528094	4.43269330265142	3.61428276287305
1049	1	Deaths	1	Global	2	Female	20	75-79 years	480	Thyroid cancer	3	Rate	2001	5.20958751213159	5.87791961140373	4.64966208264866
1050	1	Deaths	1	Global	3	Both	20	75-79 years	480	Thyroid cancer	3	Rate	2001	4.67819144826678	5.09717539010285	4.33609292176116
1051	1	Deaths	1	Global	1	Male	30	80-84 years	480	Thyroid cancer	1	Number	2001	867.381289464888	1001.69144202063	776.029496412401
1052	1	Deaths	1	Global	2	Female	30	80-84 years	480	Thyroid cancer	1	Number	2001	1756.95463278505	2014.60732644371	1521.82387939438
1053	1	Deaths	1	Global	3	Both	30	80-84 years	480	Thyroid cancer	1	Number	2001	2624.33592224993	2957.26707930368	2340.56788480897
1054	1	Deaths	1	Global	1	Male	30	80-84 years	480	Thyroid cancer	3	Rate	2001	5.0100187276644	5.78579794701425	4.48236820123786
1055	1	Deaths	1	Global	2	Female	30	80-84 years	480	Thyroid cancer	3	Rate	2001	6.4694266975852	7.41815080460317	5.60363247329289
1056	1	Deaths	1	Global	3	Both	30	80-84 years	480	Thyroid cancer	3	Rate	2001	5.9012636233641	6.64991569551243	5.26316314902082
1057	1	Deaths	6	China	1	Male	14	45-49 years	480	Thyroid cancer	1	Number	2001	108.432906551152	140.417970722153	89.2285679736666
1058	1	Deaths	6	China	2	Female	14	45-49 years	480	Thyroid cancer	1	Number	2001	108.475089906539	133.046118294979	81.8593303836448
1059	1	Deaths	6	China	3	Both	14	45-49 years	480	Thyroid cancer	1	Number	2001	216.907996457691	249.569849973097	188.165336421927
1060	1	Deaths	6	China	1	Male	14	45-49 years	480	Thyroid cancer	3	Rate	2001	0.238059723001556	0.308281538121336	0.195897434194628
1061	1	Deaths	6	China	2	Female	14	45-49 years	480	Thyroid cancer	3	Rate	2001	0.25256917136477	0.309779396173022	0.190598074279409
1062	1	Deaths	6	China	3	Both	14	45-49 years	480	Thyroid cancer	3	Rate	2001	0.245101311683442	0.28200849477201	0.212622731865795
1063	1	Deaths	6	China	1	Male	15	50-54 years	480	Thyroid cancer	1	Number	2001	165.76369000425	209.718373012834	134.432400213142
1064	1	Deaths	6	China	2	Female	15	50-54 years	480	Thyroid cancer	1	Number	2001	165.410833247212	199.820671110312	127.935401240485
1065	1	Deaths	6	China	3	Both	15	50-54 years	480	Thyroid cancer	1	Number	2001	331.174523251462	392.292607393886	286.228251757748
1066	1	Deaths	6	China	1	Male	15	50-54 years	480	Thyroid cancer	3	Rate	2001	0.475362719742705	0.601412143834635	0.385513566844588
1067	1	Deaths	6	China	2	Female	15	50-54 years	480	Thyroid cancer	3	Rate	2001	0.505633855777538	0.610819100624207	0.39107759116958
1068	1	Deaths	6	China	3	Both	15	50-54 years	480	Thyroid cancer	3	Rate	2001	0.490015130822888	0.580447165578031	0.423511364501256
1069	1	Deaths	6	China	1	Male	16	55-59 years	480	Thyroid cancer	1	Number	2001	218.103356543343	269.763013769537	169.934062401148
1070	1	Deaths	6	China	2	Female	16	55-59 years	480	Thyroid cancer	1	Number	2001	193.538119372688	244.888766244344	148.140448835339
1071	1	Deaths	6	China	3	Both	16	55-59 years	480	Thyroid cancer	1	Number	2001	411.641475916031	492.921897146592	355.221111380139
1072	1	Deaths	6	China	1	Male	16	55-59 years	480	Thyroid cancer	3	Rate	2001	0.864233953694138	1.06893520414099	0.673363257419952
1073	1	Deaths	6	China	2	Female	16	55-59 years	480	Thyroid cancer	3	Rate	2001	0.823152572611427	1.04155614713551	0.630068081481159
1074	1	Deaths	6	China	3	Both	16	55-59 years	480	Thyroid cancer	3	Rate	2001	0.84442002439219	1.01115447486364	0.728682207906145
1075	1	Deaths	6	China	1	Male	17	60-64 years	480	Thyroid cancer	1	Number	2001	115.206598200677	152.880685559265	92.4867899782096
1076	1	Deaths	6	China	2	Female	17	60-64 years	480	Thyroid cancer	1	Number	2001	267.145612528678	338.078520166947	201.799278758497
1077	1	Deaths	6	China	3	Both	17	60-64 years	480	Thyroid cancer	1	Number	2001	382.352210729355	461.631683306368	323.196937523496
1078	1	Deaths	6	China	1	Male	17	60-64 years	480	Thyroid cancer	3	Rate	2001	0.528051472274186	0.700731315330013	0.423914831065814
1079	1	Deaths	6	China	2	Female	17	60-64 years	480	Thyroid cancer	3	Rate	2001	1.32259114342699	1.67376754693175	0.999072888787535
1080	1	Deaths	6	China	3	Both	17	60-64 years	480	Thyroid cancer	3	Rate	2001	0.91001662435858	1.09870557656273	0.769224233141284
1081	1	Deaths	6	China	1	Male	18	65-69 years	480	Thyroid cancer	1	Number	2001	153.377123491132	194.173018833707	126.037174724384
1082	1	Deaths	6	China	2	Female	18	65-69 years	480	Thyroid cancer	1	Number	2001	369.411702558474	459.356920848221	282.463084560401
1083	1	Deaths	6	China	3	Both	18	65-69 years	480	Thyroid cancer	1	Number	2001	522.788826049606	616.30282527541	438.784517300119
1084	1	Deaths	6	China	1	Male	18	65-69 years	480	Thyroid cancer	3	Rate	2001	0.839998061570996	1.06342429507835	0.690265797431576
1085	1	Deaths	6	China	2	Female	18	65-69 years	480	Thyroid cancer	3	Rate	2001	2.06781983575501	2.57129740623455	1.58111604228371
1086	1	Deaths	6	China	3	Both	18	65-69 years	480	Thyroid cancer	3	Rate	2001	1.44720575987686	1.70607509978096	1.21466154045394
1087	1	Deaths	6	China	1	Male	19	70-74 years	480	Thyroid cancer	1	Number	2001	164.064199536356	209.60480908291	137.009812830817
1088	1	Deaths	6	China	2	Female	19	70-74 years	480	Thyroid cancer	1	Number	2001	414.206003868466	514.271158140094	321.620329259691
1089	1	Deaths	6	China	3	Both	19	70-74 years	480	Thyroid cancer	1	Number	2001	578.270203404823	686.808637320395	503.19499084145
1090	1	Deaths	6	China	1	Male	19	70-74 years	480	Thyroid cancer	3	Rate	2001	1.26439412700019	1.61536209815657	1.05589399256047
1091	1	Deaths	6	China	2	Female	19	70-74 years	480	Thyroid cancer	3	Rate	2001	3.04859822793492	3.78508791939625	2.36715826591519
1092	1	Deaths	6	China	3	Both	19	70-74 years	480	Thyroid cancer	3	Rate	2001	2.17701839747509	2.58563389603626	1.8943821523729
1093	1	Deaths	6	China	1	Male	20	75-79 years	480	Thyroid cancer	1	Number	2001	344.755584337926	442.617467405537	286.567681744358
1094	1	Deaths	6	China	2	Female	20	75-79 years	480	Thyroid cancer	1	Number	2001	365.230089169037	463.113470673967	282.394457996936
1095	1	Deaths	6	China	3	Both	20	75-79 years	480	Thyroid cancer	1	Number	2001	709.985673506963	824.957950531159	617.029949755321
1096	1	Deaths	6	China	1	Male	20	75-79 years	480	Thyroid cancer	3	Rate	2001	4.55088921146629	5.84269885313297	3.78278940342558
1097	1	Deaths	6	China	2	Female	20	75-79 years	480	Thyroid cancer	3	Rate	2001	3.98789339269319	5.05666757623894	3.08342337221275
1098	1	Deaths	6	China	3	Both	20	75-79 years	480	Thyroid cancer	3	Rate	2001	4.24276384521016	4.9298202723494	3.68727491260856
1099	1	Deaths	6	China	1	Male	30	80-84 years	480	Thyroid cancer	1	Number	2001	201.65365416216	263.559895315394	162.857343802533
1100	1	Deaths	6	China	2	Female	30	80-84 years	480	Thyroid cancer	1	Number	2001	251.546703904616	337.056568883917	193.977466318402
1101	1	Deaths	6	China	3	Both	30	80-84 years	480	Thyroid cancer	1	Number	2001	453.200358066776	572.935119424161	383.402743520925
1102	1	Deaths	6	China	1	Male	30	80-84 years	480	Thyroid cancer	3	Rate	2001	5.89091156266481	7.69937961808344	4.75755430099835
1103	1	Deaths	6	China	2	Female	30	80-84 years	480	Thyroid cancer	3	Rate	2001	5.02002816964558	6.72651815466821	3.87113935535446
1104	1	Deaths	6	China	3	Both	30	80-84 years	480	Thyroid cancer	3	Rate	2001	5.37349634308881	6.7931649087516	4.54592147505839
1105	1	Deaths	1	Global	1	Male	14	45-49 years	480	Thyroid cancer	1	Number	2004	570.270075300427	631.08102314526	519.9025005249
1106	1	Deaths	1	Global	2	Female	14	45-49 years	480	Thyroid cancer	1	Number	2004	715.174138170824	830.591112087577	611.428566046291
1107	1	Deaths	1	Global	3	Both	14	45-49 years	480	Thyroid cancer	1	Number	2004	1285.44421347125	1400.2892560943	1183.07138469653
1108	1	Deaths	1	Global	1	Male	14	45-49 years	480	Thyroid cancer	3	Rate	2004	0.320283300331364	0.354436821470906	0.291995136919854
1109	1	Deaths	1	Global	2	Female	14	45-49 years	480	Thyroid cancer	3	Rate	2004	0.413112063421966	0.47978134255812	0.353184634445191
1110	1	Deaths	1	Global	3	Both	14	45-49 years	480	Thyroid cancer	3	Rate	2004	0.366045672783275	0.398749177495669	0.336893780705146
1111	1	Deaths	1	Global	1	Male	15	50-54 years	480	Thyroid cancer	1	Number	2004	858.103510121076	942.852506579777	780.311338121844
1112	1	Deaths	1	Global	2	Female	15	50-54 years	480	Thyroid cancer	1	Number	2004	1054.08389449135	1222.60848890292	924.421229691065
1113	1	Deaths	1	Global	3	Both	15	50-54 years	480	Thyroid cancer	1	Number	2004	1912.18740461243	2075.53328726437	1773.60050824819
1114	1	Deaths	1	Global	1	Male	15	50-54 years	480	Thyroid cancer	3	Rate	2004	0.56521496205038	0.621037366052031	0.513974873849182
1115	1	Deaths	1	Global	2	Female	15	50-54 years	480	Thyroid cancer	3	Rate	2004	0.700165621870212	0.812106548074705	0.61403837829151
1116	1	Deaths	1	Global	3	Both	15	50-54 years	480	Thyroid cancer	3	Rate	2004	0.632406620654838	0.686429054542134	0.586572582325046
1117	1	Deaths	1	Global	1	Male	16	55-59 years	480	Thyroid cancer	1	Number	2004	1038.93156880112	1129.16596914332	946.471684045497
1118	1	Deaths	1	Global	2	Female	16	55-59 years	480	Thyroid cancer	1	Number	2004	1332.68740452196	1525.6158700755	1133.99822178419
1119	1	Deaths	1	Global	3	Both	16	55-59 years	480	Thyroid cancer	1	Number	2004	2371.61897332308	2567.53281851243	2195.07973540627
1120	1	Deaths	1	Global	1	Male	16	55-59 years	480	Thyroid cancer	3	Rate	2004	0.873839918891328	0.949735601960446	0.796072392499969
1121	1	Deaths	1	Global	2	Female	16	55-59 years	480	Thyroid cancer	3	Rate	2004	1.11783295647208	1.27965769969812	0.95117623276841
1122	1	Deaths	1	Global	3	Both	16	55-59 years	480	Thyroid cancer	3	Rate	2004	0.996004465274936	1.07828204308684	0.921863605702116
1123	1	Deaths	1	Global	1	Male	17	60-64 years	480	Thyroid cancer	1	Number	2004	1052.51943913821	1144.53434648838	959.827718019774
1124	1	Deaths	1	Global	2	Female	17	60-64 years	480	Thyroid cancer	1	Number	2004	1764.2057288644	2018.06494268165	1535.99529177706
1125	1	Deaths	1	Global	3	Both	17	60-64 years	480	Thyroid cancer	1	Number	2004	2816.72516800261	3063.91916476377	2560.97965968743
1126	1	Deaths	1	Global	1	Male	17	60-64 years	480	Thyroid cancer	3	Rate	2004	1.1145834202707	1.21202417655186	1.01642594050049
1127	1	Deaths	1	Global	2	Female	17	60-64 years	480	Thyroid cancer	3	Rate	2004	1.79537014879955	2.05371374616367	1.5631284098189
1128	1	Deaths	1	Global	3	Both	17	60-64 years	480	Thyroid cancer	3	Rate	2004	1.46174688248906	1.59002885271474	1.32902708300809
1129	1	Deaths	1	Global	1	Male	18	65-69 years	480	Thyroid cancer	1	Number	2004	1283.17214128289	1396.99898449555	1188.65681839705
1130	1	Deaths	1	Global	2	Female	18	65-69 years	480	Thyroid cancer	1	Number	2004	2261.16385364433	2611.82205635286	1969.65547064987
1131	1	Deaths	1	Global	3	Both	18	65-69 years	480	Thyroid cancer	1	Number	2004	3544.33599492723	3881.70636092019	3235.13741818393
1132	1	Deaths	1	Global	1	Male	18	65-69 years	480	Thyroid cancer	3	Rate	2004	1.63401913167986	1.77896869341384	1.51366127721619
1133	1	Deaths	1	Global	2	Female	18	65-69 years	480	Thyroid cancer	3	Rate	2004	2.61815375676569	3.02417346616551	2.28062237139724
1134	1	Deaths	1	Global	3	Both	18	65-69 years	480	Thyroid cancer	3	Rate	2004	2.14947097685997	2.35407003608923	1.96195676608895
1135	1	Deaths	1	Global	1	Male	19	70-74 years	480	Thyroid cancer	1	Number	2004	1352.87700243436	1488.46852901802	1232.66516555411
1136	1	Deaths	1	Global	2	Female	19	70-74 years	480	Thyroid cancer	1	Number	2004	2603.47092079812	3017.09150634599	2328.75182017469
1137	1	Deaths	1	Global	3	Both	19	70-74 years	480	Thyroid cancer	1	Number	2004	3956.34792323247	4380.92516122159	3653.57135541909
1138	1	Deaths	1	Global	1	Male	19	70-74 years	480	Thyroid cancer	3	Rate	2004	2.28847721486945	2.51783887787187	2.0851312719914
1139	1	Deaths	1	Global	2	Female	19	70-74 years	480	Thyroid cancer	3	Rate	2004	3.79120398100302	4.39352298446367	3.39115490051558
1140	1	Deaths	1	Global	3	Both	19	70-74 years	480	Thyroid cancer	3	Rate	2004	3.09601834223698	3.42826892838781	2.8590822017006
1141	1	Deaths	1	Global	1	Male	20	75-79 years	480	Thyroid cancer	1	Number	2004	1542.33927890537	1699.03921298826	1407.39738099162
1142	1	Deaths	1	Global	2	Female	20	75-79 years	480	Thyroid cancer	1	Number	2004	2578.55441859688	2931.15116125844	2308.49307306521
1143	1	Deaths	1	Global	3	Both	20	75-79 years	480	Thyroid cancer	1	Number	2004	4120.89369750226	4510.3566080715	3824.97560318366
1144	1	Deaths	1	Global	1	Male	20	75-79 years	480	Thyroid cancer	3	Rate	2004	3.94422013397352	4.34494845844484	3.59913357750212
1145	1	Deaths	1	Global	2	Female	20	75-79 years	480	Thyroid cancer	3	Rate	2004	5.04307356638456	5.7326736383029	4.5148942023461
1146	1	Deaths	1	Global	3	Both	20	75-79 years	480	Thyroid cancer	3	Rate	2004	4.56687681530166	4.99848929241473	4.23893302849857
1147	1	Deaths	1	Global	1	Male	30	80-84 years	480	Thyroid cancer	1	Number	2004	1010.67613091927	1121.42702891238	909.849822380836
1148	1	Deaths	1	Global	2	Female	30	80-84 years	480	Thyroid cancer	1	Number	2004	2052.69177801061	2331.45566737099	1774.06481961321
1149	1	Deaths	1	Global	3	Both	30	80-84 years	480	Thyroid cancer	1	Number	2004	3063.36790892988	3374.47615693924	2728.36007661989
1150	1	Deaths	1	Global	1	Male	30	80-84 years	480	Thyroid cancer	3	Rate	2004	5.03822756754304	5.59032156712281	4.5356077156723
1151	1	Deaths	1	Global	2	Female	30	80-84 years	480	Thyroid cancer	3	Rate	2004	6.52433821736266	7.41036987416465	5.638741786114
1152	1	Deaths	1	Global	3	Both	30	80-84 years	480	Thyroid cancer	3	Rate	2004	5.94572173931926	6.54955488259878	5.29550165129087
1153	1	Deaths	1	Global	1	Male	14	45-49 years	480	Thyroid cancer	1	Number	2006	585.548503909897	641.892679172731	527.777653044817
1154	1	Deaths	1	Global	2	Female	14	45-49 years	480	Thyroid cancer	1	Number	2006	719.238509398345	832.14091078007	604.50346732855
1155	1	Deaths	1	Global	3	Both	14	45-49 years	480	Thyroid cancer	1	Number	2006	1304.78701330824	1431.60867882905	1182.19157908006
1156	1	Deaths	1	Global	1	Male	14	45-49 years	480	Thyroid cancer	3	Rate	2006	0.321404229782595	0.352331225807971	0.289694139666758
1157	1	Deaths	1	Global	2	Female	14	45-49 years	480	Thyroid cancer	3	Rate	2006	0.404230064353668	0.467684042943324	0.339746095776553
1158	1	Deaths	1	Global	3	Both	14	45-49 years	480	Thyroid cancer	3	Rate	2006	0.362327657517359	0.397544897206232	0.328284004374616
1159	1	Deaths	1	Global	1	Male	15	50-54 years	480	Thyroid cancer	1	Number	2006	933.374046466928	1012.5094543052	833.125289326197
1160	1	Deaths	1	Global	2	Female	15	50-54 years	480	Thyroid cancer	1	Number	2006	1102.31615961296	1273.69659945229	960.107298811861
1161	1	Deaths	1	Global	3	Both	15	50-54 years	480	Thyroid cancer	1	Number	2006	2035.69020607989	2209.19721884422	1864.60542097823
1162	1	Deaths	1	Global	1	Male	15	50-54 years	480	Thyroid cancer	3	Rate	2006	0.576754782644685	0.6256544977375	0.514808609667237
1163	1	Deaths	1	Global	2	Female	15	50-54 years	480	Thyroid cancer	3	Rate	2006	0.685872995626885	0.79250775248804	0.597389109663909
1164	1	Deaths	1	Global	3	Both	15	50-54 years	480	Thyroid cancer	3	Rate	2006	0.63112532088643	0.68491772445544	0.578083880900334
1165	1	Deaths	1	Global	1	Male	16	55-59 years	480	Thyroid cancer	1	Number	2006	1174.15484074472	1258.76146787078	1051.18193078269
1166	1	Deaths	1	Global	2	Female	16	55-59 years	480	Thyroid cancer	1	Number	2006	1453.3180953278	1659.04736636827	1245.94337490763
1167	1	Deaths	1	Global	3	Both	16	55-59 years	480	Thyroid cancer	1	Number	2006	2627.47293607252	2843.85096952293	2395.7996862987
1168	1	Deaths	1	Global	1	Male	16	55-59 years	480	Thyroid cancer	3	Rate	2006	0.902491960053748	0.967523247324261	0.807971153517915
1169	1	Deaths	1	Global	2	Female	16	55-59 years	480	Thyroid cancer	3	Rate	2006	1.10539598812992	1.26187398945677	0.947666455463293
1170	1	Deaths	1	Global	3	Both	16	55-59 years	480	Thyroid cancer	3	Rate	2006	1.00447667094812	1.08719747987545	0.915908537101471
1171	1	Deaths	1	Global	1	Male	17	60-64 years	480	Thyroid cancer	1	Number	2006	1084.74454638148	1177.70555192911	978.434701497601
1172	1	Deaths	1	Global	2	Female	17	60-64 years	480	Thyroid cancer	1	Number	2006	1784.36144423948	2036.31860943672	1530.38940198197
1173	1	Deaths	1	Global	3	Both	17	60-64 years	480	Thyroid cancer	1	Number	2006	2869.10599062096	3134.46382902579	2590.30823374466
1174	1	Deaths	1	Global	1	Male	17	60-64 years	480	Thyroid cancer	3	Rate	2006	1.11475091432475	1.21028342128822	1.00550031040943
1175	1	Deaths	1	Global	2	Female	17	60-64 years	480	Thyroid cancer	3	Rate	2006	1.77306977941341	2.02343252781291	1.52070490435043
1176	1	Deaths	1	Global	3	Both	17	60-64 years	480	Thyroid cancer	3	Rate	2006	1.44944541452608	1.58350170360768	1.30859940479151
1177	1	Deaths	1	Global	1	Male	18	65-69 years	480	Thyroid cancer	1	Number	2006	1335.58597360796	1456.55861998499	1216.36926390395
1178	1	Deaths	1	Global	2	Female	18	65-69 years	480	Thyroid cancer	1	Number	2006	2303.20186835084	2650.83052565	1979.89745733352
1179	1	Deaths	1	Global	3	Both	18	65-69 years	480	Thyroid cancer	1	Number	2006	3638.78784195881	3972.78461453687	3316.57500381224
1180	1	Deaths	1	Global	1	Male	18	65-69 years	480	Thyroid cancer	3	Rate	2006	1.64627004048636	1.79538334908967	1.49932113462081
1181	1	Deaths	1	Global	2	Female	18	65-69 years	480	Thyroid cancer	3	Rate	2006	2.5846991427449	2.97481496579173	2.22188047474839
1182	1	Deaths	1	Global	3	Both	18	65-69 years	480	Thyroid cancer	3	Rate	2006	2.13748239958773	2.33367746616254	1.94820940529061
1183	1	Deaths	1	Global	1	Male	19	70-74 years	480	Thyroid cancer	1	Number	2006	1397.37685179048	1510.5286268893	1247.02149720282
1184	1	Deaths	1	Global	2	Female	19	70-74 years	480	Thyroid cancer	1	Number	2006	2676.17794643211	3080.12337805763	2369.46762208738
1185	1	Deaths	1	Global	3	Both	19	70-74 years	480	Thyroid cancer	1	Number	2006	4073.55479822259	4478.94839137453	3738.01209600727
1186	1	Deaths	1	Global	1	Male	19	70-74 years	480	Thyroid cancer	3	Rate	2006	2.27286814478982	2.45691231642398	2.02831142739251
1187	1	Deaths	1	Global	2	Female	19	70-74 years	480	Thyroid cancer	3	Rate	2006	3.74946017840115	4.31540808636676	3.31974355624296
1188	1	Deaths	1	Global	3	Both	19	70-74 years	480	Thyroid cancer	3	Rate	2006	3.06614772478889	3.37128579334493	2.81358613081796
1189	1	Deaths	1	Global	1	Male	20	75-79 years	480	Thyroid cancer	1	Number	2006	1688.67699511686	1825.46534092575	1504.00071078533
1190	1	Deaths	1	Global	2	Female	20	75-79 years	480	Thyroid cancer	1	Number	2006	2699.19753363652	3044.71743773052	2377.59981246028
1191	1	Deaths	1	Global	3	Both	20	75-79 years	480	Thyroid cancer	1	Number	2006	4387.87452875338	4752.70748521377	4022.21827939115
1192	1	Deaths	1	Global	1	Male	20	75-79 years	480	Thyroid cancer	3	Rate	2006	4.03900274743515	4.36617514697445	3.59729126444692
1193	1	Deaths	1	Global	2	Female	20	75-79 years	480	Thyroid cancer	3	Rate	2006	5.03835698400853	5.68330890035108	4.43805852332251
1194	1	Deaths	1	Global	3	Both	20	75-79 years	480	Thyroid cancer	3	Rate	2006	4.60030622433019	4.98280196559341	4.21694733179956
1195	1	Deaths	1	Global	1	Male	30	80-84 years	480	Thyroid cancer	1	Number	2006	1137.16898511046	1231.73809707925	1013.6761129832
1196	1	Deaths	1	Global	2	Female	30	80-84 years	480	Thyroid cancer	1	Number	2006	2211.95794324959	2501.45498745631	1903.18305784861
1197	1	Deaths	1	Global	3	Both	30	80-84 years	480	Thyroid cancer	1	Number	2006	3349.12692836004	3680.394209772	2979.35345692741
1198	1	Deaths	1	Global	1	Male	30	80-84 years	480	Thyroid cancer	3	Rate	2006	5.1776363786118	5.60821835968393	4.6153618217101
1199	1	Deaths	1	Global	2	Female	30	80-84 years	480	Thyroid cancer	3	Rate	2006	6.52041713360987	7.37379750322116	5.61020947828749
1200	1	Deaths	1	Global	3	Both	30	80-84 years	480	Thyroid cancer	3	Rate	2006	5.99271306312324	6.58546150388623	5.33106411399373
1201	1	Deaths	1	Global	1	Male	14	45-49 years	480	Thyroid cancer	1	Number	2008	631.486971040858	686.529139294513	553.760038412495
1202	1	Deaths	1	Global	2	Female	14	45-49 years	480	Thyroid cancer	1	Number	2008	756.734470277971	881.705170796046	633.950125858318
1203	1	Deaths	1	Global	3	Both	14	45-49 years	480	Thyroid cancer	1	Number	2008	1388.22144131883	1522.65930268871	1230.75654652446
1204	1	Deaths	1	Global	1	Male	14	45-49 years	480	Thyroid cancer	3	Rate	2008	0.328000250253827	0.356589668230185	0.287628153088395
1205	1	Deaths	1	Global	2	Female	14	45-49 years	480	Thyroid cancer	3	Rate	2008	0.400117372932142	0.466194643558408	0.335196120820631
1206	1	Deaths	1	Global	3	Both	14	45-49 years	480	Thyroid cancer	3	Rate	2008	0.363737746557076	0.398962764188397	0.322479252566422
1207	1	Deaths	1	Global	1	Male	15	50-54 years	480	Thyroid cancer	1	Number	2008	992.256139496552	1074.89973729274	857.011450032899
1208	1	Deaths	1	Global	2	Female	15	50-54 years	480	Thyroid cancer	1	Number	2008	1134.7126158856	1318.54631921232	989.769783152741
1209	1	Deaths	1	Global	3	Both	15	50-54 years	480	Thyroid cancer	1	Number	2008	2126.96875538215	2309.24277387845	1906.80174248356
1210	1	Deaths	1	Global	1	Male	15	50-54 years	480	Thyroid cancer	3	Rate	2008	0.591718594969506	0.641001992294711	0.511067244535813
1211	1	Deaths	1	Global	2	Female	15	50-54 years	480	Thyroid cancer	3	Rate	2008	0.68085227433983	0.791156498738205	0.593883419024508
1212	1	Deaths	1	Global	3	Both	15	50-54 years	480	Thyroid cancer	3	Rate	2008	0.636148152163072	0.690663894230437	0.570299117912666
1213	1	Deaths	1	Global	1	Male	16	55-59 years	480	Thyroid cancer	1	Number	2008	1283.81465913535	1381.34026690222	1118.92362559835
1214	1	Deaths	1	Global	2	Female	16	55-59 years	480	Thyroid cancer	1	Number	2008	1530.07537516705	1759.17772310729	1320.47828340171
1215	1	Deaths	1	Global	3	Both	16	55-59 years	480	Thyroid cancer	1	Number	2008	2813.8900343024	2989.70918797181	2538.15637549395
1216	1	Deaths	1	Global	1	Male	16	55-59 years	480	Thyroid cancer	3	Rate	2008	0.920718349414516	0.990661168628959	0.802462805944019
1217	1	Deaths	1	Global	2	Female	16	55-59 years	480	Thyroid cancer	3	Rate	2008	1.07785996422707	1.23925086859885	0.930209516740048
1218	1	Deaths	1	Global	3	Both	16	55-59 years	480	Thyroid cancer	3	Rate	2008	0.999992444617847	1.06247456834878	0.90200298085984
1219	1	Deaths	1	Global	1	Male	17	60-64 years	480	Thyroid cancer	1	Number	2008	1191.02500975322	1277.64773034414	1047.05312104567
1220	1	Deaths	1	Global	2	Female	17	60-64 years	480	Thyroid cancer	1	Number	2008	1877.10048577334	2125.19044365446	1598.70483858094
1221	1	Deaths	1	Global	3	Both	17	60-64 years	480	Thyroid cancer	1	Number	2008	3068.12549552656	3330.99944148658	2740.61018156266
1222	1	Deaths	1	Global	1	Male	17	60-64 years	480	Thyroid cancer	3	Rate	2008	1.1233409793071	1.20504107039	0.987550780840199
1223	1	Deaths	1	Global	2	Female	17	60-64 years	480	Thyroid cancer	3	Rate	2008	1.71144856817351	1.93764487807374	1.45762101052048
1224	1	Deaths	1	Global	3	Both	17	60-64 years	480	Thyroid cancer	3	Rate	2008	1.42237573567582	1.54424347635985	1.2705404094078
1225	1	Deaths	1	Global	1	Male	18	65-69 years	480	Thyroid cancer	1	Number	2008	1386.14599622994	1498.72214057287	1237.4129745285
1226	1	Deaths	1	Global	2	Female	18	65-69 years	480	Thyroid cancer	1	Number	2008	2293.19597124269	2652.73705951327	1966.64110618965
1227	1	Deaths	1	Global	3	Both	18	65-69 years	480	Thyroid cancer	1	Number	2008	3679.34196747263	4017.44799165854	3308.99863666069
1228	1	Deaths	1	Global	1	Male	18	65-69 years	480	Thyroid cancer	3	Rate	2008	1.662764084579	1.79780582628797	1.48435003054091
1229	1	Deaths	1	Global	2	Female	18	65-69 years	480	Thyroid cancer	3	Rate	2008	2.53129166365685	2.9281628298783	2.17083158174444
1230	1	Deaths	1	Global	3	Both	18	65-69 years	480	Thyroid cancer	3	Rate	2008	2.11507651565153	2.30943738720899	1.90218396892623
1231	1	Deaths	1	Global	1	Male	19	70-74 years	480	Thyroid cancer	1	Number	2008	1496.27319542344	1615.78222889193	1315.501732484
1232	1	Deaths	1	Global	2	Female	19	70-74 years	480	Thyroid cancer	1	Number	2008	2765.37062560314	3229.97973446571	2443.54010661982
1233	1	Deaths	1	Global	3	Both	19	70-74 years	480	Thyroid cancer	1	Number	2008	4261.64382102659	4691.66456338935	3883.15252278181
1234	1	Deaths	1	Global	1	Male	19	70-74 years	480	Thyroid cancer	3	Rate	2008	2.31806588061358	2.50321242588067	2.03800996454811
1235	1	Deaths	1	Global	2	Female	19	70-74 years	480	Thyroid cancer	3	Rate	2008	3.68342792387621	4.30227957053329	3.25475499685393
1236	1	Deaths	1	Global	3	Both	19	70-74 years	480	Thyroid cancer	3	Rate	2008	3.05222097695165	3.36020502852539	2.78114269621957
1237	1	Deaths	1	Global	1	Male	20	75-79 years	480	Thyroid cancer	1	Number	2008	1835.90487377108	1977.48958735702	1598.48779297781
1238	1	Deaths	1	Global	2	Female	20	75-79 years	480	Thyroid cancer	1	Number	2008	2771.86833773154	3173.59957202445	2426.82453116252
1239	1	Deaths	1	Global	3	Both	20	75-79 years	480	Thyroid cancer	1	Number	2008	4607.77321150262	4986.33391397467	4192.86913795335
1240	1	Deaths	1	Global	1	Male	20	75-79 years	480	Thyroid cancer	3	Rate	2008	4.17628792853716	4.49836263875884	3.63621523593148
1241	1	Deaths	1	Global	2	Female	20	75-79 years	480	Thyroid cancer	3	Rate	2008	4.98262077894048	5.70475983882649	4.36238120375832
1242	1	Deaths	1	Global	3	Both	20	75-79 years	480	Thyroid cancer	3	Rate	2008	4.6266992412977	5.00681484910154	4.21009098516443
1243	1	Deaths	1	Global	1	Male	30	80-84 years	480	Thyroid cancer	1	Number	2008	1294.59200252256	1394.87162471098	1136.17218076433
1244	1	Deaths	1	Global	2	Female	30	80-84 years	480	Thyroid cancer	1	Number	2008	2359.32497045603	2673.7973144651	2022.1389632795
1245	1	Deaths	1	Global	3	Both	30	80-84 years	480	Thyroid cancer	1	Number	2008	3653.91697297858	3958.41890817893	3245.64425901476
1246	1	Deaths	1	Global	1	Male	30	80-84 years	480	Thyroid cancer	3	Rate	2008	5.35571805030956	5.77057414519217	4.70033635687711
1247	1	Deaths	1	Global	2	Female	30	80-84 years	480	Thyroid cancer	3	Rate	2008	6.50098254680872	7.36749277556361	5.57188614206078
1248	1	Deaths	1	Global	3	Both	30	80-84 years	480	Thyroid cancer	3	Rate	2008	6.04313133314555	6.54674025453617	5.36789824808397
1249	1	Deaths	6	China	1	Male	14	45-49 years	480	Thyroid cancer	1	Number	2006	111.26010983819	137.738183171331	88.2795508971251
1250	1	Deaths	6	China	2	Female	14	45-49 years	480	Thyroid cancer	1	Number	2006	77.5738706313838	105.13623880307	62.5866030239404
1251	1	Deaths	6	China	3	Both	14	45-49 years	480	Thyroid cancer	1	Number	2006	188.833980469574	231.284804521539	161.279391568861
1252	1	Deaths	6	China	1	Male	14	45-49 years	480	Thyroid cancer	3	Rate	2006	0.272836464643332	0.337767048742948	0.216482624384443
1253	1	Deaths	6	China	2	Female	14	45-49 years	480	Thyroid cancer	3	Rate	2006	0.202642990439656	0.274643016536713	0.163492375654386
1254	1	Deaths	6	China	3	Both	14	45-49 years	480	Thyroid cancer	3	Rate	2006	0.238848648903042	0.292543020776257	0.203995936940672
1255	1	Deaths	6	China	1	Male	15	50-54 years	480	Thyroid cancer	1	Number	2006	224.106512305294	268.991908547473	183.702398711297
1256	1	Deaths	6	China	2	Female	15	50-54 years	480	Thyroid cancer	1	Number	2006	174.426828080301	236.105803987399	144.338687620055
1257	1	Deaths	6	China	3	Both	15	50-54 years	480	Thyroid cancer	1	Number	2006	398.533340385595	471.010264278487	351.700387970905
1258	1	Deaths	6	China	1	Male	15	50-54 years	480	Thyroid cancer	3	Rate	2006	0.505210690685504	0.60639731754404	0.414126366872766
1259	1	Deaths	6	China	2	Female	15	50-54 years	480	Thyroid cancer	3	Rate	2006	0.409869528685238	0.554803270031448	0.339168180244854
1260	1	Deaths	6	China	3	Both	15	50-54 years	480	Thyroid cancer	3	Rate	2006	0.458528642567015	0.541916259517422	0.404645446553009
1261	1	Deaths	6	China	1	Male	16	55-59 years	480	Thyroid cancer	1	Number	2006	281.100180337919	327.324105961413	221.794249256159
1262	1	Deaths	6	China	2	Female	16	55-59 years	480	Thyroid cancer	1	Number	2006	216.58910195002	283.174273206396	177.1216811071
1263	1	Deaths	6	China	3	Both	16	55-59 years	480	Thyroid cancer	1	Number	2006	497.689282287939	580.129812976367	441.740378902829
1264	1	Deaths	6	China	1	Male	16	55-59 years	480	Thyroid cancer	3	Rate	2006	0.845911211626002	0.985012285425653	0.667442624527723
1265	1	Deaths	6	China	2	Female	16	55-59 years	480	Thyroid cancer	3	Rate	2006	0.6829459644743	0.892901468209041	0.558497801800349
1266	1	Deaths	6	China	3	Both	16	55-59 years	480	Thyroid cancer	3	Rate	2006	0.766331286648606	0.893271448317399	0.680182364733739
1267	1	Deaths	6	China	1	Male	17	60-64 years	480	Thyroid cancer	1	Number	2006	131.198260782663	162.381113828932	106.845890543885
1268	1	Deaths	6	China	2	Female	17	60-64 years	480	Thyroid cancer	1	Number	2006	242.885010911537	331.150761098834	202.708495797308
1269	1	Deaths	6	China	3	Both	17	60-64 years	480	Thyroid cancer	1	Number	2006	374.083271694199	464.77049881049	327.53291252483
1270	1	Deaths	6	China	1	Male	17	60-64 years	480	Thyroid cancer	3	Rate	2006	0.548541909418109	0.678917888863753	0.446724281730461
1271	1	Deaths	6	China	2	Female	17	60-64 years	480	Thyroid cancer	3	Rate	2006	1.067570714602	1.45553178988076	0.890979862866247
1272	1	Deaths	6	China	3	Both	17	60-64 years	480	Thyroid cancer	3	Rate	2006	0.801569959252051	0.995890749420154	0.701823800238926
1273	1	Deaths	6	China	1	Male	18	65-69 years	480	Thyroid cancer	1	Number	2006	176.352125400193	210.868414212519	142.801013086937
1274	1	Deaths	6	China	2	Female	18	65-69 years	480	Thyroid cancer	1	Number	2006	304.362190341305	413.333220998289	249.38615502836
1275	1	Deaths	6	China	3	Both	18	65-69 years	480	Thyroid cancer	1	Number	2006	480.714315741499	585.801369037937	409.77305157008
1276	1	Deaths	6	China	1	Male	18	65-69 years	480	Thyroid cancer	3	Rate	2006	0.912254685569245	1.09080453931244	0.738697608531632
1277	1	Deaths	6	China	2	Female	18	65-69 years	480	Thyroid cancer	3	Rate	2006	1.63271848409161	2.2172819470653	1.33780541050365
1278	1	Deaths	6	China	3	Both	18	65-69 years	480	Thyroid cancer	3	Rate	2006	1.26594067145233	1.54268294946383	1.0791198744467
1279	1	Deaths	6	China	1	Male	19	70-74 years	480	Thyroid cancer	1	Number	2006	213.925397555665	251.725246305959	172.262698728271
1280	1	Deaths	6	China	2	Female	19	70-74 years	480	Thyroid cancer	1	Number	2006	404.49336546603	518.555596759316	336.95987919906
1281	1	Deaths	6	China	3	Both	19	70-74 years	480	Thyroid cancer	1	Number	2006	618.418763021696	732.980647989658	542.650418632808
1282	1	Deaths	6	China	1	Male	19	70-74 years	480	Thyroid cancer	3	Rate	2006	1.40372213299434	1.65175478793341	1.13034247292349
1283	1	Deaths	6	China	2	Female	19	70-74 years	480	Thyroid cancer	3	Rate	2006	2.57784487404112	3.30476591493959	2.14745252088383
1284	1	Deaths	6	China	3	Both	19	70-74 years	480	Thyroid cancer	3	Rate	2006	1.99934860108519	2.36972731231511	1.75438945298258
1285	1	Deaths	6	China	1	Male	20	75-79 years	480	Thyroid cancer	1	Number	2006	455.83187651075	528.966620188702	358.501932161078
1286	1	Deaths	6	China	2	Female	20	75-79 years	480	Thyroid cancer	1	Number	2006	361.918051376085	477.641338037318	290.844235567032
1287	1	Deaths	6	China	3	Both	20	75-79 years	480	Thyroid cancer	1	Number	2006	817.749927886835	944.504252193451	715.655849444636
1288	1	Deaths	6	China	1	Male	20	75-79 years	480	Thyroid cancer	3	Rate	2006	4.85793104733279	5.63734898684029	3.82065791472356
1289	1	Deaths	6	China	2	Female	20	75-79 years	480	Thyroid cancer	3	Rate	2006	3.35809227013894	4.43184217825927	2.69862687301332
1290	1	Deaths	6	China	3	Both	20	75-79 years	480	Thyroid cancer	3	Rate	2006	4.05615014755821	4.6848687248481	3.54974972217602
1291	1	Deaths	6	China	1	Male	30	80-84 years	480	Thyroid cancer	1	Number	2006	257.281296276787	301.756823734003	201.78438697459
1292	1	Deaths	6	China	2	Female	30	80-84 years	480	Thyroid cancer	1	Number	2006	267.487161988579	362.233476431357	207.424972742593
1293	1	Deaths	6	China	3	Both	30	80-84 years	480	Thyroid cancer	1	Number	2006	524.768458265366	621.772090071654	444.522803765705
1294	1	Deaths	6	China	1	Male	30	80-84 years	480	Thyroid cancer	3	Rate	2006	6.02945373637473	7.07174922805964	4.72886930994445
1295	1	Deaths	6	China	2	Female	30	80-84 years	480	Thyroid cancer	3	Rate	2006	4.40165708795926	5.96076289111134	3.4132987718161
1296	1	Deaths	6	China	3	Both	30	80-84 years	480	Thyroid cancer	3	Rate	2006	5.07314812024631	6.0109213126021	4.29738104646188
1297	1	Deaths	1	Global	1	Male	14	45-49 years	480	Thyroid cancer	1	Number	2007	596.891312236489	653.718869658219	531.794855771204
1298	1	Deaths	1	Global	2	Female	14	45-49 years	480	Thyroid cancer	1	Number	2007	728.674727290997	844.859321289201	604.705753530776
1299	1	Deaths	1	Global	3	Both	14	45-49 years	480	Thyroid cancer	1	Number	2007	1325.56603952748	1450.83230154792	1191.8755850245
1300	1	Deaths	1	Global	1	Male	14	45-49 years	480	Thyroid cancer	3	Rate	2007	0.320297408746768	0.350791602604924	0.285366047044914
1301	1	Deaths	1	Global	2	Female	14	45-49 years	480	Thyroid cancer	3	Rate	2007	0.399225345486807	0.462880407124006	0.33130538816502
1302	1	Deaths	1	Global	3	Both	14	45-49 years	480	Thyroid cancer	3	Rate	2007	0.35935128893496	0.393310059282723	0.323108781423925
1303	1	Deaths	1	Global	1	Male	15	50-54 years	480	Thyroid cancer	1	Number	2007	954.57273005901	1032.57747757004	836.416435543179
1304	1	Deaths	1	Global	2	Female	15	50-54 years	480	Thyroid cancer	1	Number	2007	1115.74661096228	1306.65594447788	977.099296231772
1305	1	Deaths	1	Global	3	Both	15	50-54 years	480	Thyroid cancer	1	Number	2007	2070.31934102129	2265.70092632957	1892.56349030723
1306	1	Deaths	1	Global	1	Male	15	50-54 years	480	Thyroid cancer	3	Rate	2007	0.577647495225852	0.624851071859227	0.506146722761906
1307	1	Deaths	1	Global	2	Female	15	50-54 years	480	Thyroid cancer	3	Rate	2007	0.679757784403909	0.796067441361478	0.595288254719675
1308	1	Deaths	1	Global	3	Both	15	50-54 years	480	Thyroid cancer	3	Rate	2007	0.628530138060565	0.68784621184449	0.574565077126891
1309	1	Deaths	1	Global	1	Male	16	55-59 years	480	Thyroid cancer	1	Number	2007	1219.9196006738	1305.34972962268	1079.99016643606
1310	1	Deaths	1	Global	2	Female	16	55-59 years	480	Thyroid cancer	1	Number	2007	1491.4561782254	1709.33210650732	1278.28532448469
1311	1	Deaths	1	Global	3	Both	16	55-59 years	480	Thyroid cancer	1	Number	2007	2711.3757788992	2909.07083584794	2458.83777500248
1312	1	Deaths	1	Global	1	Male	16	55-59 years	480	Thyroid cancer	3	Rate	2007	0.906758121604335	0.970257767983749	0.802749504252433
1313	1	Deaths	1	Global	2	Female	16	55-59 years	480	Thyroid cancer	3	Rate	2007	1.09326123107904	1.25296777093822	0.937003586105496
1314	1	Deaths	1	Global	3	Both	16	55-59 years	480	Thyroid cancer	3	Rate	2007	1.00065884865897	1.07362007727635	0.907457312306634
1315	1	Deaths	1	Global	1	Male	17	60-64 years	480	Thyroid cancer	1	Number	2007	1134.01145015158	1235.48568698667	1009.71503496636
1316	1	Deaths	1	Global	2	Female	17	60-64 years	480	Thyroid cancer	1	Number	2007	1826.69011224961	2079.27350363946	1558.03722137449
1317	1	Deaths	1	Global	3	Both	17	60-64 years	480	Thyroid cancer	1	Number	2007	2960.70156240119	3223.42745538209	2657.60947036336
1318	1	Deaths	1	Global	1	Male	17	60-64 years	480	Thyroid cancer	3	Rate	2007	1.11655024229009	1.21646200571124	0.994167710374469
1319	1	Deaths	1	Global	2	Female	17	60-64 years	480	Thyroid cancer	3	Rate	2007	1.74044183869219	1.98109935316917	1.4844735558241
1320	1	Deaths	1	Global	3	Both	17	60-64 years	480	Thyroid cancer	3	Rate	2007	1.43361915304889	1.56083524161468	1.28685710387745
1321	1	Deaths	1	Global	1	Male	18	65-69 years	480	Thyroid cancer	1	Number	2007	1350.80530212514	1462.72629039668	1223.46748966412
1322	1	Deaths	1	Global	2	Female	18	65-69 years	480	Thyroid cancer	1	Number	2007	2298.60575790626	2673.49611577284	1966.73830779199
1323	1	Deaths	1	Global	3	Both	18	65-69 years	480	Thyroid cancer	1	Number	2007	3649.41106003139	3985.94335492406	3306.52663209706
1324	1	Deaths	1	Global	1	Male	18	65-69 years	480	Thyroid cancer	3	Rate	2007	1.64348795795072	1.77965917091298	1.48855951560435
1325	1	Deaths	1	Global	2	Female	18	65-69 years	480	Thyroid cancer	3	Rate	2007	2.55582103515796	2.97266183494177	2.1868174307039
1326	1	Deaths	1	Global	3	Both	18	65-69 years	480	Thyroid cancer	3	Rate	2007	2.12017931824174	2.3156927311774	1.92097553968815
1327	1	Deaths	1	Global	1	Male	19	70-74 years	480	Thyroid cancer	1	Number	2007	1442.30418590524	1555.94830308777	1274.57639125383
1328	1	Deaths	1	Global	2	Female	19	70-74 years	480	Thyroid cancer	1	Number	2007	2715.90817705845	3147.44185916784	2397.70414261683
1329	1	Deaths	1	Global	3	Both	19	70-74 years	480	Thyroid cancer	1	Number	2007	4158.21236296369	4590.85720601709	3790.78878745488
1330	1	Deaths	1	Global	1	Male	19	70-74 years	480	Thyroid cancer	3	Rate	2007	2.28849201987221	2.46881019257058	2.02235972730759
1331	1	Deaths	1	Global	2	Female	19	70-74 years	480	Thyroid cancer	3	Rate	2007	3.70811185056397	4.29729788198588	3.27365822618254
1332	1	Deaths	1	Global	3	Both	19	70-74 years	480	Thyroid cancer	3	Rate	2007	3.05152797959504	3.36902687781485	2.78189208244503
1333	1	Deaths	1	Global	1	Male	20	75-79 years	480	Thyroid cancer	1	Number	2007	1760.53134639055	1890.45848168757	1557.09238443074
1334	1	Deaths	1	Global	2	Female	20	75-79 years	480	Thyroid cancer	1	Number	2007	2719.15576125039	3090.30955118297	2388.34466865638
1335	1	Deaths	1	Global	3	Both	20	75-79 years	480	Thyroid cancer	1	Number	2007	4479.68710764095	4832.42052802694	4086.98836560858
1336	1	Deaths	1	Global	1	Male	20	75-79 years	480	Thyroid cancer	3	Rate	2007	4.09967366459433	4.40222939925104	3.62593409931535
1337	1	Deaths	1	Global	2	Female	20	75-79 years	480	Thyroid cancer	3	Rate	2007	4.97972143894899	5.65943332276711	4.37389108766561
1338	1	Deaths	1	Global	3	Both	20	75-79 years	480	Thyroid cancer	3	Rate	2007	4.59230029323774	4.95390094769202	4.18972964380258
1339	1	Deaths	1	Global	1	Male	30	80-84 years	480	Thyroid cancer	1	Number	2007	1213.98976879302	1307.45791948328	1076.8486694782
1340	1	Deaths	1	Global	2	Female	30	80-84 years	480	Thyroid cancer	1	Number	2007	2252.41998003557	2548.06838724975	1933.48523864735
1341	1	Deaths	1	Global	3	Both	30	80-84 years	480	Thyroid cancer	1	Number	2007	3466.4097488286	3803.33363839909	3083.40916086193
1342	1	Deaths	1	Global	1	Male	30	80-84 years	480	Thyroid cancer	3	Rate	2007	5.27013643451018	5.67589760242244	4.67478355531218
1343	1	Deaths	1	Global	2	Female	30	80-84 years	480	Thyroid cancer	3	Rate	2007	6.41385450810076	7.2557249790746	5.50567528443285
1344	1	Deaths	1	Global	3	Both	30	80-84 years	480	Thyroid cancer	3	Rate	2007	5.96081323456004	6.54018512810778	5.30220818235365
1345	1	Deaths	6	China	1	Male	14	45-49 years	480	Thyroid cancer	1	Number	2004	119.80762159418	149.911144108596	98.8700921443667
1346	1	Deaths	6	China	2	Female	14	45-49 years	480	Thyroid cancer	1	Number	2004	94.2088158579642	123.158121861315	76.647731205879
1347	1	Deaths	6	China	3	Both	14	45-49 years	480	Thyroid cancer	1	Number	2004	214.016437452144	258.542774612835	186.035089847361
1348	1	Deaths	6	China	1	Male	14	45-49 years	480	Thyroid cancer	3	Rate	2004	0.276934949428284	0.346519149283129	0.228537914396759
1349	1	Deaths	6	China	2	Female	14	45-49 years	480	Thyroid cancer	3	Rate	2004	0.233018096983753	0.304621928668374	0.189582135186198
1350	1	Deaths	6	China	3	Both	14	45-49 years	480	Thyroid cancer	3	Rate	2004	0.255719609157622	0.308922333544148	0.222285825480148
1351	1	Deaths	6	China	1	Male	15	50-54 years	480	Thyroid cancer	1	Number	2004	192.786083171218	237.005517543549	160.446599604134
1352	1	Deaths	6	China	2	Female	15	50-54 years	480	Thyroid cancer	1	Number	2004	172.620510211267	231.471427610652	142.091375280127
1353	1	Deaths	6	China	3	Both	15	50-54 years	480	Thyroid cancer	1	Number	2004	365.406593382485	437.832212042758	319.522505727742
1354	1	Deaths	6	China	1	Male	15	50-54 years	480	Thyroid cancer	3	Rate	2004	0.478156172535039	0.587831078230176	0.397946421759287
1355	1	Deaths	6	China	2	Female	15	50-54 years	480	Thyroid cancer	3	Rate	2004	0.444721556237713	0.596338948283651	0.366069463386457
1356	1	Deaths	6	China	3	Both	15	50-54 years	480	Thyroid cancer	3	Rate	2004	0.461756426319266	0.553279117623097	0.403773694961716
1357	1	Deaths	6	China	1	Male	16	55-59 years	480	Thyroid cancer	1	Number	2004	241.99578851033	297.948850653634	199.882069135663
1358	1	Deaths	6	China	2	Female	16	55-59 years	480	Thyroid cancer	1	Number	2004	204.439080375492	268.559503924264	163.088026870461
1359	1	Deaths	6	China	3	Both	16	55-59 years	480	Thyroid cancer	1	Number	2004	446.434868885823	549.099185026097	392.840749820613
1360	1	Deaths	6	China	1	Male	16	55-59 years	480	Thyroid cancer	3	Rate	2004	0.802223965552789	0.987710199316345	0.662615606378882
1361	1	Deaths	6	China	2	Female	16	55-59 years	480	Thyroid cancer	3	Rate	2004	0.7217847102892	0.948165797749417	0.575792280077407
1362	1	Deaths	6	China	3	Both	16	55-59 years	480	Thyroid cancer	3	Rate	2004	0.763270623750624	0.938796018558795	0.671640646929235
1363	1	Deaths	6	China	1	Male	17	60-64 years	480	Thyroid cancer	1	Number	2004	123.615115034551	157.218298288636	103.058795499477
1364	1	Deaths	6	China	2	Female	17	60-64 years	480	Thyroid cancer	1	Number	2004	247.57748111412	319.681325868466	205.353277516981
1365	1	Deaths	6	China	3	Both	17	60-64 years	480	Thyroid cancer	1	Number	2004	371.192596148671	443.552261439499	322.607093437822
1366	1	Deaths	6	China	1	Male	17	60-64 years	480	Thyroid cancer	3	Rate	2004	0.551116342831563	0.700930250761139	0.459469592018928
1367	1	Deaths	6	China	2	Female	17	60-64 years	480	Thyroid cancer	3	Rate	2004	1.17328762791374	1.51499297443631	0.973184066571668
1368	1	Deaths	6	China	3	Both	17	60-64 years	480	Thyroid cancer	3	Rate	2004	0.852706195975894	1.01893131892398	0.74109524353235
1369	1	Deaths	6	China	1	Male	18	65-69 years	480	Thyroid cancer	1	Number	2004	178.084983683042	216.929553417059	149.911261703112
1370	1	Deaths	6	China	2	Female	18	65-69 years	480	Thyroid cancer	1	Number	2004	347.352718950995	457.919061067339	278.308720718323
1371	1	Deaths	6	China	3	Both	18	65-69 years	480	Thyroid cancer	1	Number	2004	525.437702634036	642.787292455068	455.483810627151
1372	1	Deaths	6	China	1	Male	18	65-69 years	480	Thyroid cancer	3	Rate	2004	0.933647697025055	1.13729846153108	0.785941079099298
1373	1	Deaths	6	China	2	Female	18	65-69 years	480	Thyroid cancer	3	Rate	2004	1.88984854884802	2.49140895070998	1.51419955361131
1374	1	Deaths	6	China	3	Both	18	65-69 years	480	Thyroid cancer	3	Rate	2004	1.40288684579925	1.71620314399136	1.21611419051213
1375	1	Deaths	6	China	1	Male	19	70-74 years	480	Thyroid cancer	1	Number	2004	199.05710928282	237.585816669366	165.023735359852
1376	1	Deaths	6	China	2	Female	19	70-74 years	480	Thyroid cancer	1	Number	2004	408.07317170498	535.904223429344	337.592575763929
1377	1	Deaths	6	China	3	Both	19	70-74 years	480	Thyroid cancer	1	Number	2004	607.1302809878	748.497061828783	533.054597270075
1378	1	Deaths	6	China	1	Male	19	70-74 years	480	Thyroid cancer	3	Rate	2004	1.39213782932732	1.66159452575551	1.15411996868166
1379	1	Deaths	6	China	2	Female	19	70-74 years	480	Thyroid cancer	3	Rate	2004	2.76059648059195	3.62536774214348	2.2837984487783
1380	1	Deaths	6	China	3	Both	19	70-74 years	480	Thyroid cancer	3	Rate	2004	2.08774091877063	2.57385933875195	1.83301661852359
1381	1	Deaths	6	China	1	Male	20	75-79 years	480	Thyroid cancer	1	Number	2004	403.58173604042	499.524964736578	337.64705042891
1382	1	Deaths	6	China	2	Female	20	75-79 years	480	Thyroid cancer	1	Number	2004	362.129350073962	478.45269646966	294.890471358779
1383	1	Deaths	6	China	3	Both	20	75-79 years	480	Thyroid cancer	1	Number	2004	765.711086114384	906.759358006266	678.285258979667
1384	1	Deaths	6	China	1	Male	20	75-79 years	480	Thyroid cancer	3	Rate	2004	4.69799724475327	5.8148491332692	3.93046753843989
1385	1	Deaths	6	China	2	Female	20	75-79 years	480	Thyroid cancer	3	Rate	2004	3.58720581901363	4.73948962310893	2.92114631032759
1386	1	Deaths	6	China	3	Both	20	75-79 years	480	Thyroid cancer	3	Rate	2004	4.09788223760297	4.85273510379746	3.63000244505471
1387	1	Deaths	6	China	1	Male	30	80-84 years	480	Thyroid cancer	1	Number	2004	220.764036298365	269.884704467288	187.54792782604
1388	1	Deaths	6	China	2	Female	30	80-84 years	480	Thyroid cancer	1	Number	2004	258.893695371659	341.830876882224	210.596866090408
1389	1	Deaths	6	China	3	Both	30	80-84 years	480	Thyroid cancer	1	Number	2004	479.657731670024	592.738914548289	416.709912648876
1390	1	Deaths	6	China	1	Male	30	80-84 years	480	Thyroid cancer	3	Rate	2004	5.67595954319917	6.9388777699927	4.82195591546776
1391	1	Deaths	6	China	2	Female	30	80-84 years	480	Thyroid cancer	3	Rate	2004	4.61550813794345	6.09409662056591	3.75448134366609
1392	1	Deaths	6	China	3	Both	30	80-84 years	480	Thyroid cancer	3	Rate	2004	5.04973528310722	6.24023009082712	4.38703394063325
1393	1	Deaths	6	China	1	Male	14	45-49 years	480	Thyroid cancer	1	Number	2008	136.392203413756	165.467908379331	106.531752657763
1394	1	Deaths	6	China	2	Female	14	45-49 years	480	Thyroid cancer	1	Number	2008	83.9643714573716	117.169818660265	68.7447718845998
1395	1	Deaths	6	China	3	Both	14	45-49 years	480	Thyroid cancer	1	Number	2008	220.356574871127	254.042271116939	187.498086149993
1396	1	Deaths	6	China	1	Male	14	45-49 years	480	Thyroid cancer	3	Rate	2008	0.302748954841963	0.367288122545835	0.23646789161973
1397	1	Deaths	6	China	2	Female	14	45-49 years	480	Thyroid cancer	3	Rate	2008	0.195723746609157	0.273126750068576	0.160246353060319
1398	1	Deaths	6	China	3	Both	14	45-49 years	480	Thyroid cancer	3	Rate	2008	0.250545604441276	0.288846268407704	0.21318547610166
1399	1	Deaths	6	China	1	Male	15	50-54 years	480	Thyroid cancer	1	Number	2008	245.055332966996	291.916058257009	185.079483422786
1400	1	Deaths	6	China	2	Female	15	50-54 years	480	Thyroid cancer	1	Number	2008	154.631750198586	219.952786190052	127.485973735359
1401	1	Deaths	6	China	3	Both	15	50-54 years	480	Thyroid cancer	1	Number	2008	399.687083165583	462.797839971917	347.554399205722
1402	1	Deaths	6	China	1	Male	15	50-54 years	480	Thyroid cancer	3	Rate	2008	0.556896273542152	0.663388807181505	0.420599190310775
1403	1	Deaths	6	China	2	Female	15	50-54 years	480	Thyroid cancer	3	Rate	2008	0.368711113766799	0.5244656202112	0.303983465913322
1404	1	Deaths	6	China	3	Both	15	50-54 years	480	Thyroid cancer	3	Rate	2008	0.465064867359941	0.538498803504844	0.404404714024773
1405	1	Deaths	6	China	1	Male	16	55-59 years	480	Thyroid cancer	1	Number	2008	340.372910659954	404.25121253872	256.611886527327
1406	1	Deaths	6	China	2	Female	16	55-59 years	480	Thyroid cancer	1	Number	2008	222.797853474041	304.595879573615	184.60375365482
1407	1	Deaths	6	China	3	Both	16	55-59 years	480	Thyroid cancer	1	Number	2008	563.170764133994	646.000361168459	487.690894040752
1408	1	Deaths	6	China	1	Male	16	55-59 years	480	Thyroid cancer	3	Rate	2008	0.913414253649403	1.08483609601005	0.68863575058149
1409	1	Deaths	6	China	2	Female	16	55-59 years	480	Thyroid cancer	3	Rate	2008	0.615066611549432	0.840882228531392	0.509626118336933
1410	1	Deaths	6	China	3	Both	16	55-59 years	480	Thyroid cancer	3	Rate	2008	0.76635244409395	0.879065440174791	0.663640821599131
1411	1	Deaths	6	China	1	Male	17	60-64 years	480	Thyroid cancer	1	Number	2008	156.266567363042	185.959205647271	124.611065328663
1412	1	Deaths	6	China	2	Female	17	60-64 years	480	Thyroid cancer	1	Number	2008	261.120207521458	353.224393246321	216.77620438069
1413	1	Deaths	6	China	3	Both	17	60-64 years	480	Thyroid cancer	1	Number	2008	417.3867748845	517.031455870466	365.858481475628
1414	1	Deaths	6	China	1	Male	17	60-64 years	480	Thyroid cancer	3	Rate	2008	0.594684561942347	0.707682203657647	0.474217089737335
1415	1	Deaths	6	China	2	Female	17	60-64 years	480	Thyroid cancer	3	Rate	2008	1.03576758936776	1.40111093573088	0.859871278346887
1416	1	Deaths	6	China	3	Both	17	60-64 years	480	Thyroid cancer	3	Rate	2008	0.810656073913394	1.00418775899563	0.710576899047702
1417	1	Deaths	6	China	1	Male	18	65-69 years	480	Thyroid cancer	1	Number	2008	187.654570211113	229.435243211594	144.75611950996
1418	1	Deaths	6	China	2	Female	18	65-69 years	480	Thyroid cancer	1	Number	2008	294.313884147198	407.745219114647	238.228132091896
1419	1	Deaths	6	China	3	Both	18	65-69 years	480	Thyroid cancer	1	Number	2008	481.968454358311	591.885093637041	409.669642599681
1420	1	Deaths	6	China	1	Male	18	65-69 years	480	Thyroid cancer	3	Rate	2008	0.938739314604796	1.14774653618258	0.724140426000574
1421	1	Deaths	6	China	2	Female	18	65-69 years	480	Thyroid cancer	3	Rate	2008	1.52596442763036	2.11408544896954	1.23516991489007
1422	1	Deaths	6	China	3	Both	18	65-69 years	480	Thyroid cancer	3	Rate	2008	1.22709674859226	1.50694566703381	1.04302321424816
1423	1	Deaths	6	China	1	Male	19	70-74 years	480	Thyroid cancer	1	Number	2008	231.925986523542	274.176131842271	182.521314756721
1424	1	Deaths	6	China	2	Female	19	70-74 years	480	Thyroid cancer	1	Number	2008	402.107461311849	545.209750815833	335.888261389907
1425	1	Deaths	6	China	3	Both	19	70-74 years	480	Thyroid cancer	1	Number	2008	634.033447835391	769.309777690927	547.423621900453
1426	1	Deaths	6	China	1	Male	19	70-74 years	480	Thyroid cancer	3	Rate	2008	1.44424464209853	1.70734386146206	1.1365929055967
1427	1	Deaths	6	China	2	Female	19	70-74 years	480	Thyroid cancer	3	Rate	2008	2.45408255835787	3.32744320575071	2.04994336873259
1428	1	Deaths	6	China	3	Both	19	70-74 years	480	Thyroid cancer	3	Rate	2008	1.95424658151549	2.37120140634798	1.68729385711766
1429	1	Deaths	6	China	1	Male	20	75-79 years	480	Thyroid cancer	1	Number	2008	547.945312031125	640.961047697396	397.760399083882
1430	1	Deaths	6	China	2	Female	20	75-79 years	480	Thyroid cancer	1	Number	2008	375.608099278615	511.420956334279	307.608315207164
1431	1	Deaths	6	China	3	Both	20	75-79 years	480	Thyroid cancer	1	Number	2008	923.55341130974	1062.19951876322	784.272338587266
1432	1	Deaths	6	China	1	Male	20	75-79 years	480	Thyroid cancer	3	Rate	2008	5.31958921670004	6.2226090866932	3.8615567709734
1433	1	Deaths	6	China	2	Female	20	75-79 years	480	Thyroid cancer	3	Rate	2008	3.23218590586336	4.40088382066719	2.64703360456949
1434	1	Deaths	6	China	3	Both	20	75-79 years	480	Thyroid cancer	3	Rate	2008	4.21302423020559	4.84549377985169	3.57765812467992
1435	1	Deaths	6	China	1	Male	30	80-84 years	480	Thyroid cancer	1	Number	2008	315.441069393031	369.41704153647	224.95951660568
1436	1	Deaths	6	China	2	Female	30	80-84 years	480	Thyroid cancer	1	Number	2008	286.940268596689	384.334813457092	226.116100593715
1437	1	Deaths	6	China	3	Both	30	80-84 years	480	Thyroid cancer	1	Number	2008	602.381337989719	692.4974002914	494.111139257704
1438	1	Deaths	6	China	1	Male	30	80-84 years	480	Thyroid cancer	3	Rate	2008	6.59167857756679	7.7195984770455	4.70091237416467
1439	1	Deaths	6	China	2	Female	30	80-84 years	480	Thyroid cancer	3	Rate	2008	4.30417010640316	5.76511070761275	3.39179357958944
1440	1	Deaths	6	China	3	Both	30	80-84 years	480	Thyroid cancer	3	Rate	2008	5.26004989854737	6.04695174040943	4.3146244480236
1441	1	Deaths	1	Global	1	Male	14	45-49 years	480	Thyroid cancer	1	Number	2005	574.674981037893	632.09515118786	522.669385392255
1442	1	Deaths	1	Global	2	Female	14	45-49 years	480	Thyroid cancer	1	Number	2005	727.554578683856	838.681092575104	612.216227618457
1443	1	Deaths	1	Global	3	Both	14	45-49 years	480	Thyroid cancer	1	Number	2005	1302.22955972175	1419.75344534858	1186.21587227813
1444	1	Deaths	1	Global	1	Male	14	45-49 years	480	Thyroid cancer	3	Rate	2005	0.319902584369258	0.351866496897208	0.290952786661594
1445	1	Deaths	1	Global	2	Female	14	45-49 years	480	Thyroid cancer	3	Rate	2005	0.415802138029802	0.479311658032228	0.349885525895244
1446	1	Deaths	1	Global	3	Both	14	45-49 years	480	Thyroid cancer	3	Rate	2005	0.367221651734349	0.400362748153129	0.33450642298778
1447	1	Deaths	1	Global	1	Male	15	50-54 years	480	Thyroid cancer	1	Number	2005	901.525920572956	981.388108324169	810.387251299947
1448	1	Deaths	1	Global	2	Female	15	50-54 years	480	Thyroid cancer	1	Number	2005	1099.16322212715	1282.95793404383	963.803728054722
1449	1	Deaths	1	Global	3	Both	15	50-54 years	480	Thyroid cancer	1	Number	2005	2000.6891427001	2174.5990079732	1848.9845300093
1450	1	Deaths	1	Global	1	Male	15	50-54 years	480	Thyroid cancer	3	Rate	2005	0.571211945089679	0.621813080967719	0.513465966454661
1451	1	Deaths	1	Global	2	Female	15	50-54 years	480	Thyroid cancer	3	Rate	2005	0.701395016409306	0.818677593178265	0.615019787821916
1452	1	Deaths	1	Global	3	Both	15	50-54 years	480	Thyroid cancer	3	Rate	2005	0.636072561612971	0.691363156804951	0.587841609815775
1453	1	Deaths	1	Global	1	Male	16	55-59 years	480	Thyroid cancer	1	Number	2005	1100.81414958529	1180.9092309462	1000.02757678113
1454	1	Deaths	1	Global	2	Female	16	55-59 years	480	Thyroid cancer	1	Number	2005	1401.42665571835	1592.45054279421	1223.2289880202
1455	1	Deaths	1	Global	3	Both	16	55-59 years	480	Thyroid cancer	1	Number	2005	2502.24080530364	2705.90050710948	2306.80623379832
1456	1	Deaths	1	Global	1	Male	16	55-59 years	480	Thyroid cancer	3	Rate	2005	0.888261952560718	0.952891766219049	0.806935892221963
1457	1	Deaths	1	Global	2	Female	16	55-59 years	480	Thyroid cancer	3	Rate	2005	1.12362881698382	1.27678698860478	0.980754387039211
1458	1	Deaths	1	Global	3	Both	16	55-59 years	480	Thyroid cancer	3	Rate	2005	1.00632130348972	1.08822672848126	0.927723763106179
1459	1	Deaths	1	Global	1	Male	17	60-64 years	480	Thyroid cancer	1	Number	2005	1057.62941126724	1148.99491655399	954.829159397391
1460	1	Deaths	1	Global	2	Female	17	60-64 years	480	Thyroid cancer	1	Number	2005	1791.40053542905	2033.55558553013	1542.52861049893
1461	1	Deaths	1	Global	3	Both	17	60-64 years	480	Thyroid cancer	1	Number	2005	2849.02994669629	3124.97148030295	2575.65912568021
1462	1	Deaths	1	Global	1	Male	17	60-64 years	480	Thyroid cancer	3	Rate	2005	1.10876408560912	1.20454696555389	1.00099360754696
1463	1	Deaths	1	Global	2	Female	17	60-64 years	480	Thyroid cancer	3	Rate	2005	1.8117927141762	2.0567043053012	1.56008778753711
1464	1	Deaths	1	Global	3	Both	17	60-64 years	480	Thyroid cancer	3	Rate	2005	1.46658685790731	1.60863247845532	1.32586455560143
1465	1	Deaths	1	Global	1	Male	18	65-69 years	480	Thyroid cancer	1	Number	2005	1301.16583940756	1417.00246833749	1188.21928688184
1466	1	Deaths	1	Global	2	Female	18	65-69 years	480	Thyroid cancer	1	Number	2005	2314.07419252953	2656.85577660362	2003.04062360582
1467	1	Deaths	1	Global	3	Both	18	65-69 years	480	Thyroid cancer	1	Number	2005	3615.24003193709	3944.5370255817	3307.54881304854
1468	1	Deaths	1	Global	1	Male	18	65-69 years	480	Thyroid cancer	3	Rate	2005	1.62880002269185	1.77380437042013	1.48741347399441
1469	1	Deaths	1	Global	2	Female	18	65-69 years	480	Thyroid cancer	3	Rate	2005	2.63194034718975	3.02180713897659	2.27818254546348
1470	1	Deaths	1	Global	3	Both	18	65-69 years	480	Thyroid cancer	3	Rate	2005	2.15439486325148	2.35062962092315	1.9710354249887
1471	1	Deaths	1	Global	1	Male	19	70-74 years	480	Thyroid cancer	1	Number	2005	1369.60502027906	1496.55413001693	1237.71189957818
1472	1	Deaths	1	Global	2	Female	19	70-74 years	480	Thyroid cancer	1	Number	2005	2650.86543907304	3083.2848403926	2364.56478484041
1473	1	Deaths	1	Global	3	Both	19	70-74 years	480	Thyroid cancer	1	Number	2005	4020.4704593521	4469.47087689345	3695.81618695206
1474	1	Deaths	1	Global	1	Male	19	70-74 years	480	Thyroid cancer	3	Rate	2005	2.27652932104662	2.4875415226083	2.05729928605543
1475	1	Deaths	1	Global	2	Female	19	70-74 years	480	Thyroid cancer	3	Rate	2005	3.79480423718032	4.41382735022835	3.38495509139743
1476	1	Deaths	1	Global	3	Both	19	70-74 years	480	Thyroid cancer	3	Rate	2005	3.09226268983189	3.43760218502763	2.8425614909829
1477	1	Deaths	1	Global	1	Male	20	75-79 years	480	Thyroid cancer	1	Number	2005	1601.85159976423	1750.61088235236	1463.43070992658
1478	1	Deaths	1	Global	2	Female	20	75-79 years	480	Thyroid cancer	1	Number	2005	2659.78600678212	3007.69349283993	2361.83231444156
1479	1	Deaths	1	Global	3	Both	20	75-79 years	480	Thyroid cancer	1	Number	2005	4261.63760654635	4655.05796653669	3957.33975219504
1480	1	Deaths	1	Global	1	Male	20	75-79 years	480	Thyroid cancer	3	Rate	2005	3.95660860894071	4.32404730190994	3.61470597297275
1481	1	Deaths	1	Global	2	Female	20	75-79 years	480	Thyroid cancer	3	Rate	2005	5.0800219424005	5.74450309185857	4.51094935872281
1482	1	Deaths	1	Global	3	Both	20	75-79 years	480	Thyroid cancer	3	Rate	2005	4.59014331633563	5.01389024243419	4.26238884932503
1483	1	Deaths	1	Global	1	Male	30	80-84 years	480	Thyroid cancer	1	Number	2005	1065.64434817651	1155.57901736191	964.128765975765
1484	1	Deaths	1	Global	2	Female	30	80-84 years	480	Thyroid cancer	1	Number	2005	2151.09118496035	2435.82840820191	1865.23955055754
1485	1	Deaths	1	Global	3	Both	30	80-84 years	480	Thyroid cancer	1	Number	2005	3216.73553313686	3532.36935696103	2874.94056838678
1486	1	Deaths	1	Global	1	Male	30	80-84 years	480	Thyroid cancer	3	Rate	2005	5.07523732600773	5.50356014377796	4.59175925676423
1487	1	Deaths	1	Global	2	Female	30	80-84 years	480	Thyroid cancer	3	Rate	2005	6.5702698526639	7.43996817455522	5.69716768526967
1488	1	Deaths	1	Global	3	Both	30	80-84 years	480	Thyroid cancer	3	Rate	2005	5.98610484965979	6.57347584862655	5.35004991912449
1489	1	Deaths	6	China	1	Male	14	45-49 years	480	Thyroid cancer	1	Number	2010	192.106650767832	231.098781785251	134.016452765927
1490	1	Deaths	6	China	2	Female	14	45-49 years	480	Thyroid cancer	1	Number	2010	106.351710576493	150.534208154281	87.5456965700392
1491	1	Deaths	6	China	3	Both	14	45-49 years	480	Thyroid cancer	1	Number	2010	298.458361344324	345.783248898838	233.900286599016
1492	1	Deaths	6	China	1	Male	14	45-49 years	480	Thyroid cancer	3	Rate	2010	0.355145301134833	0.427229594191433	0.247754636730916
1493	1	Deaths	6	China	2	Female	14	45-49 years	480	Thyroid cancer	3	Rate	2010	0.203775525534735	0.288431537314398	0.167742203958564
1494	1	Deaths	6	China	3	Both	14	45-49 years	480	Thyroid cancer	3	Rate	2010	0.280814690815425	0.325341919359589	0.220073032523171
1495	1	Deaths	6	China	1	Male	15	50-54 years	480	Thyroid cancer	1	Number	2010	242.241201874628	302.127304820821	165.396560122366
1496	1	Deaths	6	China	2	Female	15	50-54 years	480	Thyroid cancer	1	Number	2010	127.407494216968	193.385800980212	102.596403744597
1497	1	Deaths	6	China	3	Both	15	50-54 years	480	Thyroid cancer	1	Number	2010	369.648696091596	431.040683099193	278.334253498446
1498	1	Deaths	6	China	1	Male	15	50-54 years	480	Thyroid cancer	3	Rate	2010	0.595562581884471	0.742795677714686	0.406636037218255
1499	1	Deaths	6	China	2	Female	15	50-54 years	480	Thyroid cancer	3	Rate	2010	0.329159431934184	0.499615511520719	0.265059556995542
1500	1	Deaths	6	China	3	Both	15	50-54 years	480	Thyroid cancer	3	Rate	2010	0.465662339148227	0.543000462012404	0.350629613791592
1501	1	Deaths	6	China	1	Male	16	55-59 years	480	Thyroid cancer	1	Number	2010	397.643467388327	481.907136198061	264.824661060296
1502	1	Deaths	6	China	2	Female	16	55-59 years	480	Thyroid cancer	1	Number	2010	221.566517860195	308.989963507365	180.25945205986
1503	1	Deaths	6	China	3	Both	16	55-59 years	480	Thyroid cancer	1	Number	2010	619.209985248523	718.740887965833	492.431355568107
1504	1	Deaths	6	China	1	Male	16	55-59 years	480	Thyroid cancer	3	Rate	2010	0.962211771439421	1.16611174888886	0.640818791550331
1505	1	Deaths	6	China	2	Female	16	55-59 years	480	Thyroid cancer	3	Rate	2010	0.547363862694433	0.763337085371003	0.445317780500232
1506	1	Deaths	6	China	3	Both	16	55-59 years	480	Thyroid cancer	3	Rate	2010	0.756935839087476	0.87860459307765	0.601958867265888
1507	1	Deaths	6	China	1	Male	17	60-64 years	480	Thyroid cancer	1	Number	2010	193.300988937322	232.429608320026	145.53641685266
1508	1	Deaths	6	China	2	Female	17	60-64 years	480	Thyroid cancer	1	Number	2010	296.226526243414	409.811251420991	242.631131203838
1509	1	Deaths	6	China	3	Both	17	60-64 years	480	Thyroid cancer	1	Number	2010	489.527515180735	590.010991013113	413.347291637675
1510	1	Deaths	6	China	1	Male	17	60-64 years	480	Thyroid cancer	3	Rate	2010	0.644237849702513	0.774646585589091	0.485047017927924
1511	1	Deaths	6	China	2	Female	17	60-64 years	480	Thyroid cancer	3	Rate	2010	1.02153246070177	1.41322757754434	0.836709593987688
1512	1	Deaths	6	China	3	Both	17	60-64 years	480	Thyroid cancer	3	Rate	2010	0.829667592193433	0.999970345080154	0.700554803474308
1513	1	Deaths	6	China	1	Male	18	65-69 years	480	Thyroid cancer	1	Number	2010	206.123767887717	246.717825827424	159.049155177844
1514	1	Deaths	6	China	2	Female	18	65-69 years	480	Thyroid cancer	1	Number	2010	315.818463324217	433.399021711066	256.616485892164
1515	1	Deaths	6	China	3	Both	18	65-69 years	480	Thyroid cancer	1	Number	2010	521.942231211934	637.513710307845	434.117391584416
1516	1	Deaths	6	China	1	Male	18	65-69 years	480	Thyroid cancer	3	Rate	2010	0.988140929559295	1.18274561080584	0.762468984792999
1517	1	Deaths	6	China	2	Female	18	65-69 years	480	Thyroid cancer	3	Rate	2010	1.5425848252517	2.11689572273071	1.25341847617151
1518	1	Deaths	6	China	3	Both	18	65-69 years	480	Thyroid cancer	3	Rate	2010	1.26277111407023	1.54238122546861	1.05029037588208
1519	1	Deaths	6	China	1	Male	19	70-74 years	480	Thyroid cancer	1	Number	2010	243.719977364722	290.689827624041	187.661837219378
1520	1	Deaths	6	China	2	Female	19	70-74 years	480	Thyroid cancer	1	Number	2010	393.171080292222	537.698041237769	321.505910374179
1521	1	Deaths	6	China	3	Both	19	70-74 years	480	Thyroid cancer	1	Number	2010	636.891057656944	782.433359205786	544.592137329068
1522	1	Deaths	6	China	1	Male	19	70-74 years	480	Thyroid cancer	3	Rate	2010	1.473859133115	1.75790208902807	1.13485613987652
1523	1	Deaths	6	China	2	Female	19	70-74 years	480	Thyroid cancer	3	Rate	2010	2.35484797291431	3.22047374773256	1.92561859016155
1524	1	Deaths	6	China	3	Both	19	70-74 years	480	Thyroid cancer	3	Rate	2010	1.91647516796652	2.35442794411822	1.63873757578042
1525	1	Deaths	6	China	1	Male	20	75-79 years	480	Thyroid cancer	1	Number	2010	677.234340947092	796.070325493505	455.623188093363
1526	1	Deaths	6	China	2	Female	20	75-79 years	480	Thyroid cancer	1	Number	2010	411.766437440989	565.080918722232	321.280317625059
1527	1	Deaths	6	China	3	Both	20	75-79 years	480	Thyroid cancer	1	Number	2010	1089.00077838808	1225.90339866403	838.862653883611
1528	1	Deaths	6	China	1	Male	20	75-79 years	480	Thyroid cancer	3	Rate	2010	5.98390541385916	7.03391609449611	4.02579417059515
1529	1	Deaths	6	China	2	Female	20	75-79 years	480	Thyroid cancer	3	Rate	2010	3.25308139876724	4.46431291709403	2.53821324426398
1530	1	Deaths	6	China	3	Both	20	75-79 years	480	Thyroid cancer	3	Rate	2010	4.54217162268264	5.11318608771245	3.49885713345243
1531	1	Deaths	6	China	1	Male	30	80-84 years	480	Thyroid cancer	1	Number	2010	376.728690064618	466.517311022728	223.52899314483
1532	1	Deaths	6	China	2	Female	30	80-84 years	480	Thyroid cancer	1	Number	2010	309.642524182634	414.875351316851	243.505414355406
1533	1	Deaths	6	China	3	Both	30	80-84 years	480	Thyroid cancer	1	Number	2010	686.371214247251	793.349587992247	518.762883307044
1534	1	Deaths	6	China	1	Male	30	80-84 years	480	Thyroid cancer	3	Rate	2010	7.06808407694306	8.75267444348999	4.19379186892056
1535	1	Deaths	6	China	2	Female	30	80-84 years	480	Thyroid cancer	3	Rate	2010	4.25776729162864	5.70478071641717	3.34834303303058
1536	1	Deaths	6	China	3	Both	30	80-84 years	480	Thyroid cancer	3	Rate	2010	5.44634770286767	6.29521987001059	4.11637752164611
1537	1	Deaths	6	China	1	Male	14	45-49 years	480	Thyroid cancer	1	Number	2007	115.990446241682	141.704039160178	91.3221770406299
1538	1	Deaths	6	China	2	Female	14	45-49 years	480	Thyroid cancer	1	Number	2007	75.9001662394378	109.072182182378	61.9427520441242
1539	1	Deaths	6	China	3	Both	14	45-49 years	480	Thyroid cancer	1	Number	2007	191.890612481119	227.442859626697	163.426501003783
1540	1	Deaths	6	China	1	Male	14	45-49 years	480	Thyroid cancer	3	Rate	2007	0.277374995569594	0.338865471319512	0.218384265884028
1541	1	Deaths	6	China	2	Female	14	45-49 years	480	Thyroid cancer	3	Rate	2007	0.192147181952745	0.276124723754434	0.156812900911563
1542	1	Deaths	6	China	3	Both	14	45-49 years	480	Thyroid cancer	3	Rate	2007	0.23597483567867	0.279694721553809	0.200971486938696
1543	1	Deaths	6	China	1	Male	15	50-54 years	480	Thyroid cancer	1	Number	2007	235.566755170862	276.962959368233	185.703485110303
1544	1	Deaths	6	China	2	Female	15	50-54 years	480	Thyroid cancer	1	Number	2007	167.776790388667	239.196654435167	138.907419591975
1545	1	Deaths	6	China	3	Both	15	50-54 years	480	Thyroid cancer	1	Number	2007	403.343545559529	474.340290970149	355.614618573851
1546	1	Deaths	6	China	1	Male	15	50-54 years	480	Thyroid cancer	3	Rate	2007	0.525140303958467	0.617423339564091	0.413981949813917
1547	1	Deaths	6	China	2	Female	15	50-54 years	480	Thyroid cancer	3	Rate	2007	0.39124921819211	0.557797677647365	0.323926922135915
1548	1	Deaths	6	China	3	Both	15	50-54 years	480	Thyroid cancer	3	Rate	2007	0.459702091067574	0.540619097633228	0.405304077807463
1549	1	Deaths	6	China	1	Male	16	55-59 years	480	Thyroid cancer	1	Number	2007	304.655686980594	355.7382769425	237.633098330313
1550	1	Deaths	6	China	2	Female	16	55-59 years	480	Thyroid cancer	1	Number	2007	218.3037503225	287.278344984253	180.085320134088
1551	1	Deaths	6	China	3	Both	16	55-59 years	480	Thyroid cancer	1	Number	2007	522.959437303094	587.20151069553	453.061706383729
1552	1	Deaths	6	China	1	Male	16	55-59 years	480	Thyroid cancer	3	Rate	2007	0.872615329702718	1.01892952302521	0.680644718970873
1553	1	Deaths	6	China	2	Female	16	55-59 years	480	Thyroid cancer	3	Rate	2007	0.649197329055597	0.854315759503778	0.535542374606299
1554	1	Deaths	6	China	3	Both	16	55-59 years	480	Thyroid cancer	3	Rate	2007	0.763002676504856	0.856732458293346	0.661021237852317
1555	1	Deaths	6	China	1	Male	17	60-64 years	480	Thyroid cancer	1	Number	2007	142.032926262676	172.842057885987	115.700471772927
1556	1	Deaths	6	China	2	Female	17	60-64 years	480	Thyroid cancer	1	Number	2007	249.740097089389	344.824810818046	209.085211306337
1557	1	Deaths	6	China	3	Both	17	60-64 years	480	Thyroid cancer	1	Number	2007	391.773023352065	484.810924058768	341.344908222689
1558	1	Deaths	6	China	1	Male	17	60-64 years	480	Thyroid cancer	3	Rate	2007	0.563272544272719	0.685455043872853	0.458843599325436
1559	1	Deaths	6	China	2	Female	17	60-64 years	480	Thyroid cancer	3	Rate	2007	1.03681524261663	1.43156675301756	0.868033353933296
1560	1	Deaths	6	China	3	Both	17	60-64 years	480	Thyroid cancer	3	Rate	2007	0.794624721959396	0.983331477080492	0.692342470310826
1561	1	Deaths	6	China	1	Male	18	65-69 years	480	Thyroid cancer	1	Number	2007	179.336906323175	216.145454188564	141.432907909415
1562	1	Deaths	6	China	2	Female	18	65-69 years	480	Thyroid cancer	1	Number	2007	292.647666119674	416.469288948123	240.602395370009
1563	1	Deaths	6	China	3	Both	18	65-69 years	480	Thyroid cancer	1	Number	2007	471.984572442849	576.694837188215	407.764314496852
1564	1	Deaths	6	China	1	Male	18	65-69 years	480	Thyroid cancer	3	Rate	2007	0.916570312473064	1.10469456927196	0.722847333849399
1565	1	Deaths	6	China	2	Female	18	65-69 years	480	Thyroid cancer	3	Rate	2007	1.54850808798027	2.20369453439562	1.27311712462291
1566	1	Deaths	6	China	3	Both	18	65-69 years	480	Thyroid cancer	3	Rate	2007	1.22705686022925	1.49928069167192	1.06009820802061
1567	1	Deaths	6	China	1	Male	19	70-74 years	480	Thyroid cancer	1	Number	2007	221.55127712271	259.237492873714	171.878636154426
1568	1	Deaths	6	China	2	Female	19	70-74 years	480	Thyroid cancer	1	Number	2007	404.226313641551	550.205247808429	338.531967447886
1569	1	Deaths	6	China	3	Both	19	70-74 years	480	Thyroid cancer	1	Number	2007	625.77759076426	746.478815870875	547.493619049642
1570	1	Deaths	6	China	1	Male	19	70-74 years	480	Thyroid cancer	3	Rate	2007	1.41045544601326	1.65037610427331	1.09422595782677
1571	1	Deaths	6	China	2	Female	19	70-74 years	480	Thyroid cancer	3	Rate	2007	2.51007693938186	3.41654528130367	2.1021424287782
1572	1	Deaths	6	China	3	Both	19	70-74 years	480	Thyroid cancer	3	Rate	2007	1.9671165073257	2.34653784785609	1.72103276241119
1573	1	Deaths	6	China	1	Male	20	75-79 years	480	Thyroid cancer	1	Number	2007	492.71660222655	572.298430643348	378.947195797601
1574	1	Deaths	6	China	2	Female	20	75-79 years	480	Thyroid cancer	1	Number	2007	361.511708147858	495.033012304478	289.420570229764
1575	1	Deaths	6	China	3	Both	20	75-79 years	480	Thyroid cancer	1	Number	2007	854.228310374409	978.340503018091	739.102874676937
1576	1	Deaths	6	China	1	Male	20	75-79 years	480	Thyroid cancer	3	Rate	2007	5.00915690207127	5.81821806074147	3.85253095343703
1577	1	Deaths	6	China	2	Female	20	75-79 years	480	Thyroid cancer	3	Rate	2007	3.23247052651835	4.42635628629031	2.58786490713935
1578	1	Deaths	6	China	3	Both	20	75-79 years	480	Thyroid cancer	3	Rate	2007	4.06386863777457	4.65431458896182	3.51617589350574
1579	1	Deaths	6	China	1	Male	30	80-84 years	480	Thyroid cancer	1	Number	2007	282.649167810333	332.522748647954	214.078446042657
1580	1	Deaths	6	China	2	Female	30	80-84 years	480	Thyroid cancer	1	Number	2007	274.092404711736	372.621187304339	214.061957083692
1581	1	Deaths	6	China	3	Both	30	80-84 years	480	Thyroid cancer	1	Number	2007	556.741572522069	667.067967237374	469.972312423073
1582	1	Deaths	6	China	1	Male	30	80-84 years	480	Thyroid cancer	3	Rate	2007	6.26139369738176	7.3662196098079	4.74237884081175
1583	1	Deaths	6	China	2	Female	30	80-84 years	480	Thyroid cancer	3	Rate	2007	4.31111536467067	5.8608443655308	3.36691486634057
1584	1	Deaths	6	China	3	Both	30	80-84 years	480	Thyroid cancer	3	Rate	2007	5.12089204040838	6.13567086137053	4.32279102671866
1585	1	Deaths	1	Global	1	Male	14	45-49 years	480	Thyroid cancer	1	Number	2009	672.237193995075	734.70762316159	579.458990366499
1586	1	Deaths	1	Global	2	Female	14	45-49 years	480	Thyroid cancer	1	Number	2009	787.887267651691	900.217562799674	658.938453426964
1587	1	Deaths	1	Global	3	Both	14	45-49 years	480	Thyroid cancer	1	Number	2009	1460.12446164676	1592.31997521925	1286.87529374688
1588	1	Deaths	1	Global	1	Male	14	45-49 years	480	Thyroid cancer	3	Rate	2009	0.336621271748619	0.367903199467822	0.290162793736715
1589	1	Deaths	1	Global	2	Female	14	45-49 years	480	Thyroid cancer	3	Rate	2009	0.400595645162811	0.457709180186997	0.335032542993009
1590	1	Deaths	1	Global	3	Both	14	45-49 years	480	Thyroid cancer	3	Rate	2009	0.368364556023164	0.401715234643028	0.324656738990329
1591	1	Deaths	1	Global	1	Male	15	50-54 years	480	Thyroid cancer	1	Number	2009	1018.02248484552	1103.60759060375	872.460714020614
1592	1	Deaths	1	Global	2	Female	15	50-54 years	480	Thyroid cancer	1	Number	2009	1159.22349512269	1345.94834508404	999.670722036848
1593	1	Deaths	1	Global	3	Both	15	50-54 years	480	Thyroid cancer	1	Number	2009	2177.2459799682	2372.1014350622	1927.83532923676
1594	1	Deaths	1	Global	1	Male	15	50-54 years	480	Thyroid cancer	3	Rate	2009	0.600901926934775	0.651419725640214	0.514982067718704
1595	1	Deaths	1	Global	2	Female	15	50-54 years	480	Thyroid cancer	3	Rate	2009	0.687519265384037	0.798263166119751	0.592890743961296
1596	1	Deaths	1	Global	3	Both	15	50-54 years	480	Thyroid cancer	3	Rate	2009	0.644107310844153	0.701752530694665	0.570322710933734
1597	1	Deaths	1	Global	1	Male	16	55-59 years	480	Thyroid cancer	1	Number	2009	1338.4963457026	1451.21077069996	1155.93033734398
1598	1	Deaths	1	Global	2	Female	16	55-59 years	480	Thyroid cancer	1	Number	2009	1558.13925348469	1787.6887994612	1351.52197959894
1599	1	Deaths	1	Global	3	Both	16	55-59 years	480	Thyroid cancer	1	Number	2009	2896.63559918729	3094.33913001677	2581.77025270059
1600	1	Deaths	1	Global	1	Male	16	55-59 years	480	Thyroid cancer	3	Rate	2009	0.933182012391247	1.01176502405374	0.8058993973723
1601	1	Deaths	1	Global	2	Female	16	55-59 years	480	Thyroid cancer	3	Rate	2009	1.0631616603957	1.21978968699708	0.92218095955042
1602	1	Deaths	1	Global	3	Both	16	55-59 years	480	Thyroid cancer	3	Rate	2009	0.99887185656299	1.06704767161688	0.890294121310147
1603	1	Deaths	1	Global	1	Male	17	60-64 years	480	Thyroid cancer	1	Number	2009	1275.10289721351	1368.07759304214	1123.98794540346
1604	1	Deaths	1	Global	2	Female	17	60-64 years	480	Thyroid cancer	1	Number	2009	1958.63286836641	2221.95133515671	1668.70869661794
1605	1	Deaths	1	Global	3	Both	17	60-64 years	480	Thyroid cancer	1	Number	2009	3233.73576557992	3508.01925388864	2869.34030548587
1606	1	Deaths	1	Global	1	Male	17	60-64 years	480	Thyroid cancer	3	Rate	2009	1.1368096857346	1.21970067043645	1.00208413436742
1607	1	Deaths	1	Global	2	Female	17	60-64 years	480	Thyroid cancer	3	Rate	2009	1.68707084286146	1.91388052980367	1.4373442990577
1608	1	Deaths	1	Global	3	Both	17	60-64 years	480	Thyroid cancer	3	Rate	2009	1.4166791751879	1.53684103569637	1.25703983008647
1609	1	Deaths	1	Global	1	Male	18	65-69 years	480	Thyroid cancer	1	Number	2009	1426.01516882263	1527.10898518979	1280.81953343557
1610	1	Deaths	1	Global	2	Female	18	65-69 years	480	Thyroid cancer	1	Number	2009	2312.08709484713	2626.20907279599	1975.40289851137
1611	1	Deaths	1	Global	3	Both	18	65-69 years	480	Thyroid cancer	1	Number	2009	3738.10226366976	4042.13550182432	3337.71865628473
1612	1	Deaths	1	Global	1	Male	18	65-69 years	480	Thyroid cancer	3	Rate	2009	1.68595779433788	1.80547959984876	1.51429502486905
1613	1	Deaths	1	Global	2	Female	18	65-69 years	480	Thyroid cancer	3	Rate	2009	2.52778403512126	2.87121076965452	2.15969023006007
1614	1	Deaths	1	Global	3	Both	18	65-69 years	480	Thyroid cancer	3	Rate	2009	2.12333230703261	2.2960305243231	1.89590475454711
1615	1	Deaths	1	Global	1	Male	19	70-74 years	480	Thyroid cancer	1	Number	2009	1545.03722413585	1661.20322988402	1358.19117614675
1616	1	Deaths	1	Global	2	Female	19	70-74 years	480	Thyroid cancer	1	Number	2009	2818.58174537835	3258.51295713861	2478.1452524463
1617	1	Deaths	1	Global	3	Both	19	70-74 years	480	Thyroid cancer	1	Number	2009	4363.61896951421	4784.23422264706	3945.29018706735
1618	1	Deaths	1	Global	1	Male	19	70-74 years	480	Thyroid cancer	3	Rate	2009	2.34169755499442	2.51776169596428	2.05850895157344
1619	1	Deaths	1	Global	2	Female	19	70-74 years	480	Thyroid cancer	3	Rate	2009	3.67245378969998	4.24565946254783	3.22888415022775
1620	1	Deaths	1	Global	3	Both	19	70-74 years	480	Thyroid cancer	3	Rate	2009	3.05728327229494	3.35197902516869	2.76418948985668
1621	1	Deaths	1	Global	1	Male	20	75-79 years	480	Thyroid cancer	1	Number	2009	1928.62296613852	2075.09416688495	1646.94747496274
1622	1	Deaths	1	Global	2	Female	20	75-79 years	480	Thyroid cancer	1	Number	2009	2808.27482061932	3219.09091797988	2438.18037886437
1623	1	Deaths	1	Global	3	Both	20	75-79 years	480	Thyroid cancer	1	Number	2009	4736.89778675784	5082.52323660595	4242.52733658448
1624	1	Deaths	1	Global	1	Male	20	75-79 years	480	Thyroid cancer	3	Rate	2009	4.28503658501547	4.61046797563417	3.65920675410402
1625	1	Deaths	1	Global	2	Female	20	75-79 years	480	Thyroid cancer	3	Rate	2009	4.95699034449744	5.6821371189614	4.30372287905513
1626	1	Deaths	1	Global	3	Both	20	75-79 years	480	Thyroid cancer	3	Rate	2009	4.65949702791968	4.99947496893474	4.17320457514318
1627	1	Deaths	1	Global	1	Male	30	80-84 years	480	Thyroid cancer	1	Number	2009	1368.51741294933	1465.10454869265	1186.14505302866
1628	1	Deaths	1	Global	2	Female	30	80-84 years	480	Thyroid cancer	1	Number	2009	2437.2458791471	2775.81677126014	2082.23371242667
1629	1	Deaths	1	Global	3	Both	30	80-84 years	480	Thyroid cancer	1	Number	2009	3805.76329209643	4105.83053983968	3366.05706419064
1630	1	Deaths	1	Global	1	Male	30	80-84 years	480	Thyroid cancer	3	Rate	2009	5.41350240693497	5.79557623871658	4.69208432335995
1631	1	Deaths	1	Global	2	Female	30	80-84 years	480	Thyroid cancer	3	Rate	2009	6.50609486274612	7.40989138188226	5.55840925832099
1632	1	Deaths	1	Global	3	Both	30	80-84 years	480	Thyroid cancer	3	Rate	2009	6.06586343182739	6.54412936837548	5.36503215991419
1633	1	Deaths	1	Global	1	Male	14	45-49 years	480	Thyroid cancer	1	Number	2011	730.141018558253	802.657524375493	603.431736920692
1634	1	Deaths	1	Global	2	Female	14	45-49 years	480	Thyroid cancer	1	Number	2011	814.707576133378	948.839815764387	666.312265853484
1635	1	Deaths	1	Global	3	Both	14	45-49 years	480	Thyroid cancer	1	Number	2011	1544.84859469163	1682.42803809484	1326.76414856394
1636	1	Deaths	1	Global	1	Male	14	45-49 years	480	Thyroid cancer	3	Rate	2011	0.343090223008913	0.377165427004152	0.28355005941124
1637	1	Deaths	1	Global	2	Female	14	45-49 years	480	Thyroid cancer	3	Rate	2011	0.386910405278874	0.450610757057731	0.316436420104494
1638	1	Deaths	1	Global	3	Both	14	45-49 years	480	Thyroid cancer	3	Rate	2011	0.364884102500704	0.397379553447303	0.313373845982298
1639	1	Deaths	1	Global	1	Male	15	50-54 years	480	Thyroid cancer	1	Number	2011	1029.69653015861	1126.05794654742	858.340182569451
1640	1	Deaths	1	Global	2	Female	15	50-54 years	480	Thyroid cancer	1	Number	2011	1188.79781249531	1377.70334771714	1016.7150733172
1641	1	Deaths	1	Global	3	Both	15	50-54 years	480	Thyroid cancer	1	Number	2011	2218.49434265392	2410.53410559019	1931.00306290089
1642	1	Deaths	1	Global	1	Male	15	50-54 years	480	Thyroid cancer	3	Rate	2011	0.592502419052108	0.647950185108831	0.493901474508892
1643	1	Deaths	1	Global	2	Female	15	50-54 years	480	Thyroid cancer	3	Rate	2011	0.684555170444112	0.793334190309718	0.585463358859017
1644	1	Deaths	1	Global	3	Both	15	50-54 years	480	Thyroid cancer	3	Rate	2011	0.638511860302485	0.693783430721637	0.555768087498335
1645	1	Deaths	1	Global	1	Male	16	55-59 years	480	Thyroid cancer	1	Number	2011	1444.5910351055	1584.44693909919	1200.71114924586
1646	1	Deaths	1	Global	2	Female	16	55-59 years	480	Thyroid cancer	1	Number	2011	1640.80428132633	1884.09272491833	1385.74871121231
1647	1	Deaths	1	Global	3	Both	16	55-59 years	480	Thyroid cancer	1	Number	2011	3085.39531643183	3302.00474969292	2693.70999944205
1648	1	Deaths	1	Global	1	Male	16	55-59 years	480	Thyroid cancer	3	Rate	2011	0.94229447755734	1.03352129731773	0.783213696873925
1649	1	Deaths	1	Global	2	Female	16	55-59 years	480	Thyroid cancer	3	Rate	2011	1.04630106557387	1.20144020109974	0.883658319069615
1650	1	Deaths	1	Global	3	Both	16	55-59 years	480	Thyroid cancer	3	Rate	2011	0.994886987406548	1.06473278815476	0.868587896020748
1651	1	Deaths	1	Global	1	Male	17	60-64 years	480	Thyroid cancer	1	Number	2011	1423.15829031116	1520.40944849358	1248.44438693663
1652	1	Deaths	1	Global	2	Female	17	60-64 years	480	Thyroid cancer	1	Number	2011	2151.47610121194	2435.86149958642	1806.21574770066
1653	1	Deaths	1	Global	3	Both	17	60-64 years	480	Thyroid cancer	1	Number	2011	3574.63439152311	3870.95758211829	3166.29760058503
1654	1	Deaths	1	Global	1	Male	17	60-64 years	480	Thyroid cancer	3	Rate	2011	1.15756286033273	1.23666462266142	1.01545475675284
1655	1	Deaths	1	Global	2	Female	17	60-64 years	480	Thyroid cancer	3	Rate	2011	1.67638548682559	1.89797268188276	1.40736579124238
1656	1	Deaths	1	Global	3	Both	17	60-64 years	480	Thyroid cancer	3	Rate	2011	1.42254449269465	1.54046785958177	1.26004472642734
1657	1	Deaths	1	Global	1	Male	18	65-69 years	480	Thyroid cancer	1	Number	2011	1476.45290180156	1590.34132892845	1319.67494279633
1658	1	Deaths	1	Global	2	Female	18	65-69 years	480	Thyroid cancer	1	Number	2011	2351.30732537335	2692.30278008259	1978.73337905546
1659	1	Deaths	1	Global	3	Both	18	65-69 years	480	Thyroid cancer	1	Number	2011	3827.76022717491	4123.18587593259	3392.03042920835
1660	1	Deaths	1	Global	1	Male	18	65-69 years	480	Thyroid cancer	3	Rate	2011	1.68244801939955	1.81222619140786	1.50379635615178
1661	1	Deaths	1	Global	2	Female	18	65-69 years	480	Thyroid cancer	3	Rate	2011	2.49877536843134	2.86115719482198	2.10283452738005
1662	1	Deaths	1	Global	3	Both	18	65-69 years	480	Thyroid cancer	3	Rate	2011	2.10484635887871	2.26729791388793	1.86524298137516
1663	1	Deaths	1	Global	1	Male	19	70-74 years	480	Thyroid cancer	1	Number	2011	1598.72158563397	1726.1259548206	1397.47312233365
1664	1	Deaths	1	Global	2	Female	19	70-74 years	480	Thyroid cancer	1	Number	2011	2863.02460580437	3300.37669588967	2521.06063530009
1665	1	Deaths	1	Global	3	Both	19	70-74 years	480	Thyroid cancer	1	Number	2011	4461.74619143833	4898.72230056201	4021.03261600694
1666	1	Deaths	1	Global	1	Male	19	70-74 years	480	Thyroid cancer	3	Rate	2011	2.32841194150888	2.51396636028963	2.03530942173965
1667	1	Deaths	1	Global	2	Female	19	70-74 years	480	Thyroid cancer	3	Rate	2011	3.59499662077546	4.14416384859397	3.16560481048592
1668	1	Deaths	1	Global	3	Both	19	70-74 years	480	Thyroid cancer	3	Rate	2011	3.00858261845259	3.30323826899391	2.71140677162758
1669	1	Deaths	1	Global	1	Male	20	75-79 years	480	Thyroid cancer	1	Number	2011	2087.73085414122	2267.05877846708	1724.66216606785
1670	1	Deaths	1	Global	2	Female	20	75-79 years	480	Thyroid cancer	1	Number	2011	2884.27397515247	3292.06325827507	2483.24921091939
1671	1	Deaths	1	Global	3	Both	20	75-79 years	480	Thyroid cancer	1	Number	2011	4972.00482929368	5311.58111459808	4413.01588839736
1672	1	Deaths	1	Global	1	Male	20	75-79 years	480	Thyroid cancer	3	Rate	2011	4.40601727414797	4.78447694520642	3.63978492758837
1673	1	Deaths	1	Global	2	Female	20	75-79 years	480	Thyroid cancer	3	Rate	2011	4.85584262531634	5.54237954940632	4.18069416135412
1674	1	Deaths	1	Global	3	Both	20	75-79 years	480	Thyroid cancer	3	Rate	2011	4.6562356773781	4.97424566914444	4.13274780091299
1675	1	Deaths	1	Global	1	Male	30	80-84 years	480	Thyroid cancer	1	Number	2011	1528.60554099662	1649.21485552144	1294.76139291045
1676	1	Deaths	1	Global	2	Female	30	80-84 years	480	Thyroid cancer	1	Number	2011	2562.43125670399	2922.94568624991	2182.51240605381
1677	1	Deaths	1	Global	3	Both	30	80-84 years	480	Thyroid cancer	1	Number	2011	4091.03679770061	4409.74218000914	3609.03838705599
1678	1	Deaths	1	Global	1	Male	30	80-84 years	480	Thyroid cancer	3	Rate	2011	5.59293322392607	6.03422420726309	4.73733335203293
1679	1	Deaths	1	Global	2	Female	30	80-84 years	480	Thyroid cancer	3	Rate	2011	6.47747792127329	7.38880939663466	5.51709470688514
1680	1	Deaths	1	Global	3	Both	30	80-84 years	480	Thyroid cancer	3	Rate	2011	6.11605666330287	6.59251783280252	5.39547414671898
1681	1	Deaths	6	China	1	Male	14	45-49 years	480	Thyroid cancer	1	Number	2009	164.286860403085	197.756193730899	120.525624517455
1682	1	Deaths	6	China	2	Female	14	45-49 years	480	Thyroid cancer	1	Number	2009	97.450182279763	137.29304970276	79.1194559502028
1683	1	Deaths	6	China	3	Both	14	45-49 years	480	Thyroid cancer	1	Number	2009	261.737042682848	303.670984860561	213.582910053613
1684	1	Deaths	6	China	1	Male	14	45-49 years	480	Thyroid cancer	3	Rate	2009	0.332112431831341	0.399772022233163	0.243647350483615
1685	1	Deaths	6	China	2	Female	14	45-49 years	480	Thyroid cancer	3	Rate	2009	0.205422716942825	0.289410554475321	0.166781972327865
1686	1	Deaths	6	China	3	Both	14	45-49 years	480	Thyroid cancer	3	Rate	2009	0.270093476164523	0.313366236091686	0.220401934836621
1687	1	Deaths	6	China	1	Male	15	50-54 years	480	Thyroid cancer	1	Number	2009	242.547176503617	294.740880067366	175.482483584438
1688	1	Deaths	6	China	2	Female	15	50-54 years	480	Thyroid cancer	1	Number	2009	138.330988991739	205.126582845427	112.558686042731
1689	1	Deaths	6	China	3	Both	15	50-54 years	480	Thyroid cancer	1	Number	2009	380.878165495355	439.426901765824	312.237069318809
1690	1	Deaths	6	China	1	Male	15	50-54 years	480	Thyroid cancer	3	Rate	2009	0.573056142471765	0.696372038606762	0.414605177285018
1691	1	Deaths	6	China	2	Female	15	50-54 years	480	Thyroid cancer	3	Rate	2009	0.343532393023139	0.509413157465079	0.27952922952144
1692	1	Deaths	6	China	3	Both	15	50-54 years	480	Thyroid cancer	3	Rate	2009	0.461153809480479	0.532042548235769	0.37804559836115
1693	1	Deaths	6	China	1	Male	16	55-59 years	480	Thyroid cancer	1	Number	2009	358.719803882729	433.666443101758	257.614736584971
1694	1	Deaths	6	China	2	Female	16	55-59 years	480	Thyroid cancer	1	Number	2009	217.133024616231	298.014058621601	178.824073224499
1695	1	Deaths	6	China	3	Both	16	55-59 years	480	Thyroid cancer	1	Number	2009	575.85282849896	654.694366841506	467.282588412768
1696	1	Deaths	6	China	1	Male	16	55-59 years	480	Thyroid cancer	3	Rate	2009	0.92796122863991	1.12183838473598	0.66641563942003
1697	1	Deaths	6	China	2	Female	16	55-59 years	480	Thyroid cancer	3	Rate	2009	0.573330774716024	0.78689380119756	0.472177572347111
1698	1	Deaths	6	China	3	Both	16	55-59 years	480	Thyroid cancer	3	Rate	2009	0.752463798236273	0.855485612950048	0.610595648619591
1699	1	Deaths	6	China	1	Male	17	60-64 years	480	Thyroid cancer	1	Number	2009	179.015372687445	209.079089954076	141.412313162101
1700	1	Deaths	6	China	2	Female	17	60-64 years	480	Thyroid cancer	1	Number	2009	283.565514584673	392.905123803551	233.346251961173
1701	1	Deaths	6	China	3	Both	17	60-64 years	480	Thyroid cancer	1	Number	2009	462.580887272117	563.090739363471	397.351614056
1702	1	Deaths	6	China	1	Male	17	60-64 years	480	Thyroid cancer	3	Rate	2009	0.621476356587595	0.72584666396319	0.490932191136733
1703	1	Deaths	6	China	2	Female	17	60-64 years	480	Thyroid cancer	3	Rate	2009	1.02644763618192	1.4222340687746	0.844664447608412
1704	1	Deaths	6	China	3	Both	17	60-64 years	480	Thyroid cancer	3	Rate	2009	0.819731689753555	0.997843482001594	0.70414000876093
1705	1	Deaths	6	China	1	Male	18	65-69 years	480	Thyroid cancer	1	Number	2009	197.22392851483	233.761994010875	156.034216469222
1706	1	Deaths	6	China	2	Female	18	65-69 years	480	Thyroid cancer	1	Number	2009	307.690480627921	416.386809404761	246.491826100703
1707	1	Deaths	6	China	3	Both	18	65-69 years	480	Thyroid cancer	1	Number	2009	504.91440914275	616.170459945949	428.554627828897
1708	1	Deaths	6	China	1	Male	18	65-69 years	480	Thyroid cancer	3	Rate	2009	0.969779560144233	1.14944269408598	0.76724358425704
1709	1	Deaths	6	China	2	Female	18	65-69 years	480	Thyroid cancer	3	Rate	2009	1.55019170147257	2.09782043053342	1.2418635198669
1710	1	Deaths	6	China	3	Both	18	65-69 years	480	Thyroid cancer	3	Rate	2009	1.2564582737001	1.53331427741014	1.06644016910171
1711	1	Deaths	6	China	1	Male	19	70-74 years	480	Thyroid cancer	1	Number	2009	239.628211355922	284.854677147007	183.752497989029
1712	1	Deaths	6	China	2	Female	19	70-74 years	480	Thyroid cancer	1	Number	2009	396.288511763727	543.7743026229	328.479426432501
1713	1	Deaths	6	China	3	Both	19	70-74 years	480	Thyroid cancer	1	Number	2009	635.916723119648	772.448058505749	542.161943548452
1714	1	Deaths	6	China	1	Male	19	70-74 years	480	Thyroid cancer	3	Rate	2009	1.46903867602649	1.74629913317864	1.12649309876716
1715	1	Deaths	6	China	2	Female	19	70-74 years	480	Thyroid cancer	3	Rate	2009	2.40591654491244	3.30132101371303	1.99423920516901
1716	1	Deaths	6	China	3	Both	19	70-74 years	480	Thyroid cancer	3	Rate	2009	1.93975682953387	2.3562226663833	1.65377366953376
1717	1	Deaths	6	China	1	Male	20	75-79 years	480	Thyroid cancer	1	Number	2009	615.562243031312	722.909523026933	420.344398105367
1718	1	Deaths	6	China	2	Female	20	75-79 years	480	Thyroid cancer	1	Number	2009	395.664475143813	540.080663303117	318.497850583305
1719	1	Deaths	6	China	3	Both	20	75-79 years	480	Thyroid cancer	1	Number	2009	1011.22671817512	1131.50884684701	809.39891846964
1720	1	Deaths	6	China	1	Male	20	75-79 years	480	Thyroid cancer	3	Rate	2009	5.68417074599605	6.67542756124278	3.88150728541728
1721	1	Deaths	6	China	2	Female	20	75-79 years	480	Thyroid cancer	3	Rate	2009	3.25442800956512	4.44228316792736	2.61971541808965
1722	1	Deaths	6	China	3	Both	20	75-79 years	480	Thyroid cancer	3	Rate	2009	4.39909783910713	4.92235621708845	3.52109469540223
1723	1	Deaths	6	China	1	Male	30	80-84 years	480	Thyroid cancer	1	Number	2009	341.107453474761	400.54562541894	226.854946177645
1724	1	Deaths	6	China	2	Female	30	80-84 years	480	Thyroid cancer	1	Number	2009	296.069105356015	394.655494231129	235.456652515922
1725	1	Deaths	6	China	3	Both	30	80-84 years	480	Thyroid cancer	1	Number	2009	637.176558830775	719.044845668256	505.768055713499
1726	1	Deaths	6	China	1	Male	30	80-84 years	480	Thyroid cancer	3	Rate	2009	6.7472081015474	7.92291303322697	4.48725911771717
1727	1	Deaths	6	China	2	Female	30	80-84 years	480	Thyroid cancer	3	Rate	2009	4.24830145661056	5.66291950315242	3.37857217033575
1728	1	Deaths	6	China	3	Both	30	80-84 years	480	Thyroid cancer	3	Rate	2009	5.29891893445718	5.97975599483295	4.20609309887627
1729	1	Deaths	6	China	1	Male	14	45-49 years	480	Thyroid cancer	1	Number	2011	218.363794280322	268.547619740898	144.236954816568
1730	1	Deaths	6	China	2	Female	14	45-49 years	480	Thyroid cancer	1	Number	2011	110.716565737502	156.547878897465	90.0754416036522
1731	1	Deaths	6	China	3	Both	14	45-49 years	480	Thyroid cancer	1	Number	2011	329.080360017823	388.586564226548	257.355526630644
1732	1	Deaths	6	China	1	Male	14	45-49 years	480	Thyroid cancer	3	Rate	2011	0.375901718467844	0.462290518827781	0.248296286299704
1733	1	Deaths	6	China	2	Female	14	45-49 years	480	Thyroid cancer	3	Rate	2011	0.196131800005705	0.277320896567829	0.159566532617341
1734	1	Deaths	6	China	3	Both	14	45-49 years	480	Thyroid cancer	3	Rate	2011	0.287304189601362	0.339256186297594	0.224684697117884
1735	1	Deaths	6	China	1	Male	15	50-54 years	480	Thyroid cancer	1	Number	2011	247.735862532891	310.587315283622	161.454342835509
1736	1	Deaths	6	China	2	Female	15	50-54 years	480	Thyroid cancer	1	Number	2011	123.210917304294	180.986183577074	98.5512206545436
1737	1	Deaths	6	China	3	Both	15	50-54 years	480	Thyroid cancer	1	Number	2011	370.946779837185	432.776587789679	274.242562995655
1738	1	Deaths	6	China	1	Male	15	50-54 years	480	Thyroid cancer	3	Rate	2011	0.619591560591284	0.776784101457604	0.403800028057752
1739	1	Deaths	6	China	2	Female	15	50-54 years	480	Thyroid cancer	3	Rate	2011	0.322637172437433	0.473926108149463	0.258063878330783
1740	1	Deaths	6	China	3	Both	15	50-54 years	480	Thyroid cancer	3	Rate	2011	0.474523794205584	0.553617930236358	0.350817498894263
1741	1	Deaths	6	China	1	Male	16	55-59 years	480	Thyroid cancer	1	Number	2011	430.660228858003	530.906303442888	286.368508096059
1742	1	Deaths	6	China	2	Female	16	55-59 years	480	Thyroid cancer	1	Number	2011	223.170845688016	304.917033773344	183.878172320779
1743	1	Deaths	6	China	3	Both	16	55-59 years	480	Thyroid cancer	1	Number	2011	653.831074546018	755.00914390113	507.24814818533
1744	1	Deaths	6	China	1	Male	16	55-59 years	480	Thyroid cancer	3	Rate	2011	1.00955377913704	1.2445506436239	0.671305103656404
1745	1	Deaths	6	China	2	Female	16	55-59 years	480	Thyroid cancer	3	Rate	2011	0.535933282810978	0.732242539975774	0.441573953019482
1746	1	Deaths	6	China	3	Both	16	55-59 years	480	Thyroid cancer	3	Rate	2011	0.775600249479669	0.895621672273292	0.601717791638782
1747	1	Deaths	6	China	1	Male	17	60-64 years	480	Thyroid cancer	1	Number	2011	208.050374639473	252.290079258106	157.063883245997
1748	1	Deaths	6	China	2	Female	17	60-64 years	480	Thyroid cancer	1	Number	2011	309.630846215954	418.882944790993	250.360460041566
1749	1	Deaths	6	China	3	Both	17	60-64 years	480	Thyroid cancer	1	Number	2011	517.681220855427	611.139635311754	431.468356210117
1750	1	Deaths	6	China	1	Male	17	60-64 years	480	Thyroid cancer	3	Rate	2011	0.655152494099365	0.79446372037974	0.494595575806397
1751	1	Deaths	6	China	2	Female	17	60-64 years	480	Thyroid cancer	3	Rate	2011	0.998942152615244	1.35141519547275	0.807721904778291
1752	1	Deaths	6	China	3	Both	17	60-64 years	480	Thyroid cancer	3	Rate	2011	0.824965064211495	0.973898275958421	0.687578196477621
1753	1	Deaths	6	China	1	Male	18	65-69 years	480	Thyroid cancer	1	Number	2011	217.096907230718	260.42001256093	166.727793939499
1754	1	Deaths	6	China	2	Female	18	65-69 years	480	Thyroid cancer	1	Number	2011	324.285708283153	437.656519762817	253.606544563081
1755	1	Deaths	6	China	3	Both	18	65-69 years	480	Thyroid cancer	1	Number	2011	541.382615513871	644.685991530319	454.456402062651
1756	1	Deaths	6	China	1	Male	18	65-69 years	480	Thyroid cancer	3	Rate	2011	0.994569272613073	1.19304206481097	0.763817149023518
1757	1	Deaths	6	China	2	Female	18	65-69 years	480	Thyroid cancer	3	Rate	2011	1.50402962891998	2.02984083541087	1.17622129920643
1758	1	Deaths	6	China	3	Both	18	65-69 years	480	Thyroid cancer	3	Rate	2011	1.24773130818711	1.48581589532296	1.04739137314451
1759	1	Deaths	6	China	1	Male	19	70-74 years	480	Thyroid cancer	1	Number	2011	245.896119581843	292.994991057395	188.992326261492
1760	1	Deaths	6	China	2	Female	19	70-74 years	480	Thyroid cancer	1	Number	2011	387.016960231642	523.757781877015	313.578776782338
1761	1	Deaths	6	China	3	Both	19	70-74 years	480	Thyroid cancer	1	Number	2011	632.913079813485	765.307375035215	533.554902083655
1762	1	Deaths	6	China	1	Male	19	70-74 years	480	Thyroid cancer	3	Rate	2011	1.46785217072916	1.74900415007658	1.12817069592574
1763	1	Deaths	6	China	2	Female	19	70-74 years	480	Thyroid cancer	3	Rate	2011	2.2860618750841	3.09377319332727	1.85227150254229
1764	1	Deaths	6	China	3	Both	19	70-74 years	480	Thyroid cancer	3	Rate	2011	1.87911072330171	2.27218766828828	1.58411758257714
1765	1	Deaths	6	China	1	Male	20	75-79 years	480	Thyroid cancer	1	Number	2011	732.085779337384	868.231659224614	466.812926156402
1766	1	Deaths	6	China	2	Female	20	75-79 years	480	Thyroid cancer	1	Number	2011	419.106953436225	552.045796702921	329.717335871889
1767	1	Deaths	6	China	3	Both	20	75-79 years	480	Thyroid cancer	1	Number	2011	1151.19273277361	1298.21037083176	875.084785542669
1768	1	Deaths	6	China	1	Male	20	75-79 years	480	Thyroid cancer	3	Rate	2011	6.21066592132752	7.36566250835329	3.96021779679815
1769	1	Deaths	6	China	2	Female	20	75-79 years	480	Thyroid cancer	3	Rate	2011	3.18811243342673	4.19936737832569	2.50813289875292
1770	1	Deaths	6	China	3	Both	20	75-79 years	480	Thyroid cancer	3	Rate	2011	4.61705515384795	5.20669451151443	3.5096770541708
1771	1	Deaths	6	China	1	Male	30	80-84 years	480	Thyroid cancer	1	Number	2011	431.853263273549	511.416008465791	254.318501324715
1772	1	Deaths	6	China	2	Female	30	80-84 years	480	Thyroid cancer	1	Number	2011	325.41654897365	428.08703672291	258.29471497061
1773	1	Deaths	6	China	3	Both	30	80-84 years	480	Thyroid cancer	1	Number	2011	757.269812247199	859.154410712876	555.277582755212
1774	1	Deaths	6	China	1	Male	30	80-84 years	480	Thyroid cancer	3	Rate	2011	7.69720261486402	9.11530135909317	4.53288466217964
1775	1	Deaths	6	China	2	Female	30	80-84 years	480	Thyroid cancer	3	Rate	2011	4.29112160545747	5.64499112934386	3.40601618289429
1776	1	Deaths	6	China	3	Both	30	80-84 years	480	Thyroid cancer	3	Rate	2011	5.73949838417224	6.51170200144109	4.20855913895886
1777	1	Deaths	6	China	1	Male	14	45-49 years	480	Thyroid cancer	1	Number	2013	245.194464861917	303.410277297752	150.548532119916
1778	1	Deaths	6	China	2	Female	14	45-49 years	480	Thyroid cancer	1	Number	2013	106.252335937358	150.866730541988	84.5636267119344
1779	1	Deaths	6	China	3	Both	14	45-49 years	480	Thyroid cancer	1	Number	2013	351.446800799276	413.558986886105	258.12931997481
1780	1	Deaths	6	China	1	Male	14	45-49 years	480	Thyroid cancer	3	Rate	2013	0.392689697116894	0.485924875838063	0.241110081799179
1781	1	Deaths	6	China	2	Female	14	45-49 years	480	Thyroid cancer	3	Rate	2013	0.174111492425095	0.24721933292315	0.138571064078759
1782	1	Deaths	6	China	3	Both	14	45-49 years	480	Thyroid cancer	3	Rate	2013	0.284652499509299	0.334959940007813	0.20907049362908
1783	1	Deaths	6	China	1	Male	15	50-54 years	480	Thyroid cancer	1	Number	2013	271.610464002302	337.414070610528	163.389682967271
1784	1	Deaths	6	China	2	Female	15	50-54 years	480	Thyroid cancer	1	Number	2013	128.466651606663	178.187012079299	102.187383760253
1785	1	Deaths	6	China	3	Both	15	50-54 years	480	Thyroid cancer	1	Number	2013	400.077115608964	472.418072557844	288.28724552445
1786	1	Deaths	6	China	1	Male	15	50-54 years	480	Thyroid cancer	3	Rate	2013	0.614906037924082	0.763880545107416	0.369902179432326
1787	1	Deaths	6	China	2	Female	15	50-54 years	480	Thyroid cancer	3	Rate	2013	0.300323867033285	0.416558008272914	0.238889313834204
1788	1	Deaths	6	China	3	Both	15	50-54 years	480	Thyroid cancer	3	Rate	2013	0.460138593183673	0.543339718320139	0.331566296628849
1789	1	Deaths	6	China	1	Male	16	55-59 years	480	Thyroid cancer	1	Number	2013	457.661927806878	574.509280493083	282.982034564807
1790	1	Deaths	6	China	2	Female	16	55-59 years	480	Thyroid cancer	1	Number	2013	216.879979398694	305.399733004306	171.052712516557
1791	1	Deaths	6	China	3	Both	16	55-59 years	480	Thyroid cancer	1	Number	2013	674.541907205572	793.20233319744	505.575831290077
1792	1	Deaths	6	China	1	Male	16	55-59 years	480	Thyroid cancer	3	Rate	2013	1.08126872570134	1.35733142715004	0.668571286618747
1793	1	Deaths	6	China	2	Female	16	55-59 years	480	Thyroid cancer	3	Rate	2013	0.528222954558837	0.743817616251517	0.416608160150643
1794	1	Deaths	6	China	3	Both	16	55-59 years	480	Thyroid cancer	3	Rate	2013	0.808950700828372	0.95125532822265	0.606316551536883
1795	1	Deaths	6	China	1	Male	17	60-64 years	480	Thyroid cancer	1	Number	2013	233.991149728726	285.329924049724	168.808550330724
1796	1	Deaths	6	China	2	Female	17	60-64 years	480	Thyroid cancer	1	Number	2013	326.568638739972	456.273425018603	262.753668086616
1797	1	Deaths	6	China	3	Both	17	60-64 years	480	Thyroid cancer	1	Number	2013	560.559788468698	680.569108277896	462.184187995749
1798	1	Deaths	6	China	1	Male	17	60-64 years	480	Thyroid cancer	3	Rate	2013	0.657096886262316	0.801267077271511	0.474050291754076
1799	1	Deaths	6	China	2	Female	17	60-64 years	480	Thyroid cancer	3	Rate	2013	0.921605450812438	1.28764377737088	0.741513985127032
1800	1	Deaths	6	China	3	Both	17	60-64 years	480	Thyroid cancer	3	Rate	2013	0.789025237138525	0.957946347730412	0.65055502737936
1801	1	Deaths	6	China	1	Male	18	65-69 years	480	Thyroid cancer	1	Number	2013	230.152710369779	276.285661711824	173.640756890494
1802	1	Deaths	6	China	2	Female	18	65-69 years	480	Thyroid cancer	1	Number	2013	341.007333455499	452.207553481034	271.106465814257
1803	1	Deaths	6	China	3	Both	18	65-69 years	480	Thyroid cancer	1	Number	2013	571.160043825279	684.352668933654	484.218321247949
1804	1	Deaths	6	China	1	Male	18	65-69 years	480	Thyroid cancer	3	Rate	2013	0.958972190154676	1.15119333461003	0.723505087851695
1805	1	Deaths	6	China	2	Female	18	65-69 years	480	Thyroid cancer	3	Rate	2013	1.42257684709763	1.88646968130006	1.13097210390683
1806	1	Deaths	6	China	3	Both	18	65-69 years	480	Thyroid cancer	3	Rate	2013	1.19063518511658	1.42659553214493	1.00939723775961
1807	1	Deaths	6	China	1	Male	19	70-74 years	480	Thyroid cancer	1	Number	2013	253.13575318285	307.331848410117	185.213668764395
1808	1	Deaths	6	China	2	Female	19	70-74 years	480	Thyroid cancer	1	Number	2013	380.589003858251	532.795463648386	305.46300083451
1809	1	Deaths	6	China	3	Both	19	70-74 years	480	Thyroid cancer	1	Number	2013	633.724757041101	782.063151307892	537.859101608305
1810	1	Deaths	6	China	1	Male	19	70-74 years	480	Thyroid cancer	3	Rate	2013	1.45096664502972	1.76161705879729	1.06163926747479
1811	1	Deaths	6	China	2	Female	19	70-74 years	480	Thyroid cancer	3	Rate	2013	2.15316139770943	3.01426108892435	1.72814015948373
1812	1	Deaths	6	China	3	Both	19	70-74 years	480	Thyroid cancer	3	Rate	2013	1.80436138558546	2.226715203455	1.53140962704219
1813	1	Deaths	6	China	1	Male	20	75-79 years	480	Thyroid cancer	1	Number	2013	835.591622159469	1007.49468462566	497.666606169251
1814	1	Deaths	6	China	2	Female	20	75-79 years	480	Thyroid cancer	1	Number	2013	423.119471188411	559.501032538598	333.192957043933
1815	1	Deaths	6	China	3	Both	20	75-79 years	480	Thyroid cancer	1	Number	2013	1258.71109334788	1458.40531908428	923.423409052431
1816	1	Deaths	6	China	1	Male	20	75-79 years	480	Thyroid cancer	3	Rate	2013	6.66300331284303	8.03375745197622	3.96839096714188
1817	1	Deaths	6	China	2	Female	20	75-79 years	480	Thyroid cancer	3	Rate	2013	3.04200901629056	4.02252153706347	2.39548413275649
1818	1	Deaths	6	China	3	Both	20	75-79 years	480	Thyroid cancer	3	Rate	2013	4.75883622588821	5.51382449965281	3.49120683376497
1819	1	Deaths	6	China	1	Male	30	80-84 years	480	Thyroid cancer	1	Number	2013	457.427493456245	561.351276764162	252.711320620188
1820	1	Deaths	6	China	2	Female	30	80-84 years	480	Thyroid cancer	1	Number	2013	316.863626421536	421.281195574398	241.531989402369
1821	1	Deaths	6	China	3	Both	30	80-84 years	480	Thyroid cancer	1	Number	2013	774.291119877781	900.211384595673	547.494525986455
1822	1	Deaths	6	China	1	Male	30	80-84 years	480	Thyroid cancer	3	Rate	2013	7.30059813255911	8.95923428626646	4.03330324868803
1823	1	Deaths	6	China	2	Female	30	80-84 years	480	Thyroid cancer	3	Rate	2013	3.80418203712981	5.05779213248243	2.89977005519202
1824	1	Deaths	6	China	3	Both	30	80-84 years	480	Thyroid cancer	3	Rate	2013	5.30519288985307	6.16795790926233	3.75125581571346
1825	1	Deaths	1	Global	1	Male	14	45-49 years	480	Thyroid cancer	1	Number	2012	757.547780400405	831.699058590613	618.846163535621
1826	1	Deaths	1	Global	2	Female	14	45-49 years	480	Thyroid cancer	1	Number	2012	823.246139676893	957.054041870621	689.189261370982
1827	1	Deaths	1	Global	3	Both	14	45-49 years	480	Thyroid cancer	1	Number	2012	1580.7939200773	1714.27046533845	1356.85255105003
1828	1	Deaths	1	Global	1	Male	14	45-49 years	480	Thyroid cancer	3	Rate	2012	0.347534363382874	0.381552174439279	0.283903290380719
1829	1	Deaths	1	Global	2	Female	14	45-49 years	480	Thyroid cancer	3	Rate	2012	0.381052434521042	0.442987528330392	0.319002098199018
1830	1	Deaths	1	Global	3	Both	14	45-49 years	480	Thyroid cancer	3	Rate	2012	0.364218781337124	0.394972103471439	0.312622142785978
1831	1	Deaths	1	Global	1	Male	15	50-54 years	480	Thyroid cancer	1	Number	2012	1052.14305161227	1154.89941143589	863.822369354585
1832	1	Deaths	1	Global	2	Female	15	50-54 years	480	Thyroid cancer	1	Number	2012	1212.32210386777	1387.76403245975	1032.01608390079
1833	1	Deaths	1	Global	3	Both	15	50-54 years	480	Thyroid cancer	1	Number	2012	2264.46515548004	2468.09616008926	1974.27446037468
1834	1	Deaths	1	Global	1	Male	15	50-54 years	480	Thyroid cancer	3	Rate	2012	0.591047065278328	0.648771007682712	0.485256900709876
1835	1	Deaths	1	Global	2	Female	15	50-54 years	480	Thyroid cancer	3	Rate	2012	0.679999497114708	0.778406036791552	0.578864656371366
1836	1	Deaths	1	Global	3	Both	15	50-54 years	480	Thyroid cancer	3	Rate	2012	0.63555690790456	0.692709075306976	0.554110434578394
1837	1	Deaths	1	Global	1	Male	16	55-59 years	480	Thyroid cancer	1	Number	2012	1489.516698125	1621.20635856564	1218.57250211939
1838	1	Deaths	1	Global	2	Female	16	55-59 years	480	Thyroid cancer	1	Number	2012	1683.49941794445	1926.45111513899	1427.125412603
1839	1	Deaths	1	Global	3	Both	16	55-59 years	480	Thyroid cancer	1	Number	2012	3173.01611606945	3395.92961235719	2762.13917462171
1840	1	Deaths	1	Global	1	Male	16	55-59 years	480	Thyroid cancer	3	Rate	2012	0.950652263817688	1.03470038088604	0.777727909478303
1841	1	Deaths	1	Global	2	Female	16	55-59 years	480	Thyroid cancer	3	Rate	2012	1.05058397472476	1.20219742762183	0.890594361020827
1842	1	Deaths	1	Global	3	Both	16	55-59 years	480	Thyroid cancer	3	Rate	2012	1.00117945698671	1.07151518961602	0.871535755826884
1843	1	Deaths	1	Global	1	Male	17	60-64 years	480	Thyroid cancer	1	Number	2012	1466.10830135262	1569.04591240703	1276.03730499127
1844	1	Deaths	1	Global	2	Female	17	60-64 years	480	Thyroid cancer	1	Number	2012	2233.090079316	2531.55413484271	1871.33276342051
1845	1	Deaths	1	Global	3	Both	17	60-64 years	480	Thyroid cancer	1	Number	2012	3699.19838066863	3992.07648001159	3277.27360304974
1846	1	Deaths	1	Global	1	Male	17	60-64 years	480	Thyroid cancer	3	Rate	2012	1.15249642138462	1.23341488304031	1.00308307796833
1847	1	Deaths	1	Global	2	Female	17	60-64 years	480	Thyroid cancer	3	Rate	2012	1.6759901520648	1.89999491678137	1.4044822068663
1848	1	Deaths	1	Global	3	Both	17	60-64 years	480	Thyroid cancer	3	Rate	2012	1.42030178838136	1.53275190472234	1.25830438933779
1849	1	Deaths	1	Global	1	Male	18	65-69 years	480	Thyroid cancer	1	Number	2012	1534.73449620094	1650.8673035513	1361.85955000921
1850	1	Deaths	1	Global	2	Female	18	65-69 years	480	Thyroid cancer	1	Number	2012	2430.50247257411	2818.74417033618	2052.92587652029
1851	1	Deaths	1	Global	3	Both	18	65-69 years	480	Thyroid cancer	1	Number	2012	3965.23696877505	4281.4908177178	3524.96544063742
1852	1	Deaths	1	Global	1	Male	18	65-69 years	480	Thyroid cancer	3	Rate	2012	1.67077682047986	1.7972039015799	1.4825778494827
1853	1	Deaths	1	Global	2	Female	18	65-69 years	480	Thyroid cancer	3	Rate	2012	2.47034676200165	2.86495307561911	2.08658038776658
1854	1	Deaths	1	Global	3	Both	18	65-69 years	480	Thyroid cancer	3	Rate	2012	2.08428316949582	2.25051852436372	1.85285928655221
1855	1	Deaths	1	Global	1	Male	19	70-74 years	480	Thyroid cancer	1	Number	2012	1632.4156642754	1760.14040264853	1416.30555482084
1856	1	Deaths	1	Global	2	Female	19	70-74 years	480	Thyroid cancer	1	Number	2012	2882.19175932324	3361.52428726476	2538.40045381286
1857	1	Deaths	1	Global	3	Both	19	70-74 years	480	Thyroid cancer	1	Number	2012	4514.60742359864	4980.91573664896	4078.0134439098
1858	1	Deaths	1	Global	1	Male	19	70-74 years	480	Thyroid cancer	3	Rate	2012	2.33907902049805	2.52209506381678	2.02941608708882
1859	1	Deaths	1	Global	2	Female	19	70-74 years	480	Thyroid cancer	3	Rate	2012	3.57792093571803	4.17295902828939	3.15114221583429
1860	1	Deaths	1	Global	3	Both	19	70-74 years	480	Thyroid cancer	3	Rate	2012	3.0028566909942	3.31301810848313	2.71245953568377
1861	1	Deaths	1	Global	1	Male	20	75-79 years	480	Thyroid cancer	1	Number	2012	2176.61941208739	2374.94692791589	1767.06251204741
1862	1	Deaths	1	Global	2	Female	20	75-79 years	480	Thyroid cancer	1	Number	2012	2934.89563216622	3387.95600983436	2532.50419396606
1863	1	Deaths	1	Global	3	Both	20	75-79 years	480	Thyroid cancer	1	Number	2012	5111.51504425361	5488.56583098208	4534.3035178835
1864	1	Deaths	1	Global	1	Male	20	75-79 years	480	Thyroid cancer	3	Rate	2012	4.46340046305288	4.87009311729883	3.62355843686611
1865	1	Deaths	1	Global	2	Female	20	75-79 years	480	Thyroid cancer	3	Rate	2012	4.797435882435	5.5380169405527	4.13967923063159
1866	1	Deaths	1	Global	3	Both	20	75-79 years	480	Thyroid cancer	3	Rate	2012	4.64927129729619	4.99222468492836	4.12425807542608
1867	1	Deaths	1	Global	1	Male	30	80-84 years	480	Thyroid cancer	1	Number	2012	1596.17543711315	1747.48993544104	1328.54317680115
1868	1	Deaths	1	Global	2	Female	30	80-84 years	480	Thyroid cancer	1	Number	2012	2617.37203296497	2990.03372990459	2224.1156865147
1869	1	Deaths	1	Global	3	Both	30	80-84 years	480	Thyroid cancer	1	Number	2012	4213.54747007812	4566.75632253365	3693.15983681425
1870	1	Deaths	1	Global	1	Male	30	80-84 years	480	Thyroid cancer	3	Rate	2012	5.65398124045964	6.18996827237559	4.70597280481886
1871	1	Deaths	1	Global	2	Female	30	80-84 years	480	Thyroid cancer	3	Rate	2012	6.46924989738479	7.39034235742565	5.49725449631932
1872	1	Deaths	1	Global	3	Both	30	80-84 years	480	Thyroid cancer	3	Rate	2012	6.13417984033489	6.64838945528444	5.37658749046926
1873	1	Deaths	1	Global	1	Male	14	45-49 years	480	Thyroid cancer	1	Number	2013	770.167002505514	850.975522677523	619.362928636925
1874	1	Deaths	1	Global	2	Female	14	45-49 years	480	Thyroid cancer	1	Number	2013	835.716414598176	983.435291256133	693.669782545572
1875	1	Deaths	1	Global	3	Both	14	45-49 years	480	Thyroid cancer	1	Number	2013	1605.88341710369	1746.56484560449	1368.46938617527
1876	1	Deaths	1	Global	1	Male	14	45-49 years	480	Thyroid cancer	3	Rate	2013	0.34718398680926	0.383611701980391	0.27920293929301
1877	1	Deaths	1	Global	2	Female	14	45-49 years	480	Thyroid cancer	3	Rate	2013	0.379954437409114	0.447114112263972	0.315373621208015
1878	1	Deaths	1	Global	3	Both	14	45-49 years	480	Thyroid cancer	3	Rate	2013	0.363499456347118	0.395343376169398	0.309759645441477
1879	1	Deaths	1	Global	1	Male	15	50-54 years	480	Thyroid cancer	1	Number	2013	1088.22741248366	1190.73137551331	888.407592963128
1880	1	Deaths	1	Global	2	Female	15	50-54 years	480	Thyroid cancer	1	Number	2013	1263.18491005518	1444.55098345591	1075.97900326731
1881	1	Deaths	1	Global	3	Both	15	50-54 years	480	Thyroid cancer	1	Number	2013	2351.41232253884	2539.06219886333	2028.19654547275
1882	1	Deaths	1	Global	1	Male	15	50-54 years	480	Thyroid cancer	3	Rate	2013	0.590841941604028	0.646495419768416	0.482351814648831
1883	1	Deaths	1	Global	2	Female	15	50-54 years	480	Thyroid cancer	3	Rate	2013	0.683296034408382	0.78140258851971	0.582030532653469
1884	1	Deaths	1	Global	3	Both	15	50-54 years	480	Thyroid cancer	3	Rate	2013	0.637154656652252	0.688001541894088	0.54957391401211
1885	1	Deaths	1	Global	1	Male	16	55-59 years	480	Thyroid cancer	1	Number	2013	1522.89587979406	1671.18632777565	1243.12406245128
1886	1	Deaths	1	Global	2	Female	16	55-59 years	480	Thyroid cancer	1	Number	2013	1718.4049529462	1968.52303958691	1471.81156018775
1887	1	Deaths	1	Global	3	Both	16	55-59 years	480	Thyroid cancer	1	Number	2013	3241.30083274027	3481.11198813407	2802.66316080332
1888	1	Deaths	1	Global	1	Male	16	55-59 years	480	Thyroid cancer	3	Rate	2013	0.957125280841826	1.05032438824878	0.781291408809778
1889	1	Deaths	1	Global	2	Female	16	55-59 years	480	Thyroid cancer	3	Rate	2013	1.0558951602253	1.20958330964313	0.90437280252331
1890	1	Deaths	1	Global	3	Both	16	55-59 years	480	Thyroid cancer	3	Rate	2013	1.00706757788724	1.08157656420944	0.87078347448479
1891	1	Deaths	1	Global	1	Male	17	60-64 years	480	Thyroid cancer	1	Number	2013	1510.59647157089	1622.62029050188	1309.27583294186
1892	1	Deaths	1	Global	2	Female	17	60-64 years	480	Thyroid cancer	1	Number	2013	2303.33296762101	2601.01574076801	1933.86610668302
1893	1	Deaths	1	Global	3	Both	17	60-64 years	480	Thyroid cancer	1	Number	2013	3813.9294391919	4119.55130920591	3357.46280521583
1894	1	Deaths	1	Global	1	Male	17	60-64 years	480	Thyroid cancer	3	Rate	2013	1.14519559763448	1.23012177526321	0.992572767242734
1895	1	Deaths	1	Global	2	Female	17	60-64 years	480	Thyroid cancer	3	Rate	2013	1.66107025426823	1.87574698864992	1.39462574916664
1896	1	Deaths	1	Global	3	Both	17	60-64 years	480	Thyroid cancer	3	Rate	2013	1.40957562448644	1.52252924493229	1.24087186346973
1897	1	Deaths	1	Global	1	Male	18	65-69 years	480	Thyroid cancer	1	Number	2013	1592.22211691257	1716.25182978374	1415.70094609853
1898	1	Deaths	1	Global	2	Female	18	65-69 years	480	Thyroid cancer	1	Number	2013	2500.99022544933	2881.26048841153	2113.19559722996
1899	1	Deaths	1	Global	3	Both	18	65-69 years	480	Thyroid cancer	1	Number	2013	4093.2123423619	4408.84621429766	3620.23484860107
1900	1	Deaths	1	Global	1	Male	18	65-69 years	480	Thyroid cancer	3	Rate	2013	1.65661143669912	1.78565690004899	1.47295176554904
1901	1	Deaths	1	Global	2	Female	18	65-69 years	480	Thyroid cancer	3	Rate	2013	2.42818415761499	2.79738441227452	2.05167857871722
1902	1	Deaths	1	Global	3	Both	18	65-69 years	480	Thyroid cancer	3	Rate	2013	2.05573810723188	2.21425922077301	1.81819414995306
1903	1	Deaths	1	Global	1	Male	19	70-74 years	480	Thyroid cancer	1	Number	2013	1665.67868910704	1805.15351873088	1445.92838098889
1904	1	Deaths	1	Global	2	Female	19	70-74 years	480	Thyroid cancer	1	Number	2013	2902.16916512839	3401.46705907322	2550.97410900978
1905	1	Deaths	1	Global	3	Both	19	70-74 years	480	Thyroid cancer	1	Number	2013	4567.84785423543	4996.11687731911	4110.72729782103
1906	1	Deaths	1	Global	1	Male	19	70-74 years	480	Thyroid cancer	3	Rate	2013	2.344346928315	2.54064972701453	2.03506101188819
1907	1	Deaths	1	Global	2	Female	19	70-74 years	480	Thyroid cancer	3	Rate	2013	3.56892467096152	4.18293318337711	3.13704471194268
1908	1	Deaths	1	Global	3	Both	19	70-74 years	480	Thyroid cancer	3	Rate	2013	2.99789298696943	3.27896730069649	2.69788332070973
1909	1	Deaths	1	Global	1	Male	20	75-79 years	480	Thyroid cancer	1	Number	2013	2257.79051177064	2472.60758807957	1803.85078019548
1910	1	Deaths	1	Global	2	Female	20	75-79 years	480	Thyroid cancer	1	Number	2013	3010.18983836878	3442.44406138808	2593.54347336015
1911	1	Deaths	1	Global	3	Both	20	75-79 years	480	Thyroid cancer	1	Number	2013	5267.98035013942	5636.40746019564	4685.6007594925
1912	1	Deaths	1	Global	1	Male	20	75-79 years	480	Thyroid cancer	3	Rate	2013	4.50318429168263	4.93163895945467	3.59779725159061
1913	1	Deaths	1	Global	2	Female	20	75-79 years	480	Thyroid cancer	3	Rate	2013	4.78360053532316	5.47051120995067	4.12149286713177
1914	1	Deaths	1	Global	3	Both	20	75-79 years	480	Thyroid cancer	3	Rate	2013	4.65925242667689	4.98510688939096	4.14416821211695
1915	1	Deaths	1	Global	1	Male	30	80-84 years	480	Thyroid cancer	1	Number	2013	1614.62546585095	1749.94084475909	1344.10418729814
1916	1	Deaths	1	Global	2	Female	30	80-84 years	480	Thyroid cancer	1	Number	2013	2682.59288931377	3053.26345843285	2281.51199841787
1917	1	Deaths	1	Global	3	Both	30	80-84 years	480	Thyroid cancer	1	Number	2013	4297.21835516472	4630.16275147669	3756.39422155569
1918	1	Deaths	1	Global	1	Male	30	80-84 years	480	Thyroid cancer	3	Rate	2013	5.55560015789063	6.02119305006692	4.62479106957447
1919	1	Deaths	1	Global	2	Female	30	80-84 years	480	Thyroid cancer	3	Rate	2013	6.48254081977598	7.37827386394235	5.51332060838198
1920	1	Deaths	1	Global	3	Both	30	80-84 years	480	Thyroid cancer	3	Rate	2013	6.10011819515299	6.5727495585269	5.33239105979781
1921	1	Deaths	1	Global	1	Male	14	45-49 years	480	Thyroid cancer	1	Number	2010	702.497706825649	768.523455841599	591.701441275386
1922	1	Deaths	1	Global	2	Female	14	45-49 years	480	Thyroid cancer	1	Number	2010	810.458542142545	938.620041812249	669.305262256715
1923	1	Deaths	1	Global	3	Both	14	45-49 years	480	Thyroid cancer	1	Number	2010	1512.95624896819	1648.96742505085	1324.31488914945
1924	1	Deaths	1	Global	1	Male	14	45-49 years	480	Thyroid cancer	3	Rate	2010	0.339717046058308	0.371646078995425	0.286137682479874
1925	1	Deaths	1	Global	2	Female	14	45-49 years	480	Thyroid cancer	3	Rate	2010	0.397060839959761	0.459849878588223	0.327906852482034
1926	1	Deaths	1	Global	3	Both	14	45-49 years	480	Thyroid cancer	3	Rate	2010	0.368202314353132	0.401302828558799	0.322293395760573
1927	1	Deaths	1	Global	1	Male	15	50-54 years	480	Thyroid cancer	1	Number	2010	1027.4506416781	1125.18095989598	856.778820732937
1928	1	Deaths	1	Global	2	Female	15	50-54 years	480	Thyroid cancer	1	Number	2010	1176.15908580886	1352.43054942741	1004.34323858373
1929	1	Deaths	1	Global	3	Both	15	50-54 years	480	Thyroid cancer	1	Number	2010	2203.60972748696	2389.66537493688	1919.48139153727
1930	1	Deaths	1	Global	1	Male	15	50-54 years	480	Thyroid cancer	3	Rate	2010	0.600351403747402	0.657456369524599	0.500625866453268
1931	1	Deaths	1	Global	2	Female	15	50-54 years	480	Thyroid cancer	3	Rate	2010	0.68933716219315	0.79264841657408	0.588637307917458
1932	1	Deaths	1	Global	3	Both	15	50-54 years	480	Thyroid cancer	3	Rate	2010	0.644776612550926	0.699216529298589	0.561640609066182
1933	1	Deaths	1	Global	1	Male	16	55-59 years	480	Thyroid cancer	1	Number	2010	1406.83780387577	1534.88650955428	1186.69291115574
1934	1	Deaths	1	Global	2	Female	16	55-59 years	480	Thyroid cancer	1	Number	2010	1610.29028195664	1831.80155526966	1400.62039818438
1935	1	Deaths	1	Global	3	Both	16	55-59 years	480	Thyroid cancer	1	Number	2010	3017.12808583241	3252.50134464736	2652.4187085718
1936	1	Deaths	1	Global	1	Male	16	55-59 years	480	Thyroid cancer	3	Rate	2010	0.941987691551293	1.02772629221722	0.794583506983006
1937	1	Deaths	1	Global	2	Female	16	55-59 years	480	Thyroid cancer	3	Rate	2010	1.05399315733014	1.19898028726532	0.916756644590558
1938	1	Deaths	1	Global	3	Both	16	55-59 years	480	Thyroid cancer	3	Rate	2010	0.998626614433512	1.0765318255786	0.877912982030518
1939	1	Deaths	1	Global	1	Male	17	60-64 years	480	Thyroid cancer	1	Number	2010	1345.39781516083	1433.37953357377	1178.85032821928
1940	1	Deaths	1	Global	2	Female	17	60-64 years	480	Thyroid cancer	1	Number	2010	2046.54307214001	2320.28418950411	1734.80014515605
1941	1	Deaths	1	Global	3	Both	17	60-64 years	480	Thyroid cancer	1	Number	2010	3391.94088730084	3692.17039348244	3021.76130152094
1942	1	Deaths	1	Global	1	Male	17	60-64 years	480	Thyroid cancer	3	Rate	2010	1.14986053301741	1.22505517395564	1.00751870671943
1943	1	Deaths	1	Global	2	Female	17	60-64 years	480	Thyroid cancer	3	Rate	2010	1.68285388636095	1.90794873507638	1.42651049278071
1944	1	Deaths	1	Global	3	Both	17	60-64 years	480	Thyroid cancer	3	Rate	2010	1.42150154023777	1.54732233713309	1.26636592059275
1945	1	Deaths	1	Global	1	Male	18	65-69 years	480	Thyroid cancer	1	Number	2010	1456.35176025107	1556.34278958436	1304.53243432204
1946	1	Deaths	1	Global	2	Female	18	65-69 years	480	Thyroid cancer	1	Number	2010	2337.38538987613	2689.01604664564	1981.45090210461
1947	1	Deaths	1	Global	3	Both	18	65-69 years	480	Thyroid cancer	1	Number	2010	3793.73715012721	4087.25903488779	3402.02730431222
1948	1	Deaths	1	Global	1	Male	18	65-69 years	480	Thyroid cancer	3	Rate	2010	1.69768233606275	1.81424277763806	1.52070518333268
1949	1	Deaths	1	Global	2	Female	18	65-69 years	480	Thyroid cancer	3	Rate	2010	2.53360207658052	2.91475110148644	2.14778792661172
1950	1	Deaths	1	Global	3	Both	18	65-69 years	480	Thyroid cancer	3	Rate	2010	2.13083261486392	2.29569538222861	1.91082050490583
1951	1	Deaths	1	Global	1	Male	19	70-74 years	480	Thyroid cancer	1	Number	2010	1579.52405256648	1699.13560819148	1380.6284078079
1952	1	Deaths	1	Global	2	Female	19	70-74 years	480	Thyroid cancer	1	Number	2010	2853.79587546509	3310.57689210535	2508.9803119425
1953	1	Deaths	1	Global	3	Both	19	70-74 years	480	Thyroid cancer	1	Number	2010	4433.31992803158	4877.34825597879	4017.88674511862
1954	1	Deaths	1	Global	1	Male	19	70-74 years	480	Thyroid cancer	3	Rate	2010	2.3447145139476	2.52227113301527	2.04946512900239
1955	1	Deaths	1	Global	2	Female	19	70-74 years	480	Thyroid cancer	3	Rate	2010	3.64182959269801	4.22474396232231	3.20179828770681
1956	1	Deaths	1	Global	3	Both	19	70-74 years	480	Thyroid cancer	3	Rate	2010	3.04221105962458	3.3469100012747	2.75713453816677
1957	1	Deaths	1	Global	1	Male	20	75-79 years	480	Thyroid cancer	1	Number	2010	2020.79384907424	2183.79403494344	1679.29930628986
1958	1	Deaths	1	Global	2	Female	20	75-79 years	480	Thyroid cancer	1	Number	2010	2841.60481365552	3240.1060682982	2449.63866147228
1959	1	Deaths	1	Global	3	Both	20	75-79 years	480	Thyroid cancer	1	Number	2010	4862.39866272976	5226.73416462151	4326.31344782316
1960	1	Deaths	1	Global	1	Male	20	75-79 years	480	Thyroid cancer	3	Rate	2010	4.38076823794757	4.73412740784135	3.64046093389099
1961	1	Deaths	1	Global	2	Female	20	75-79 years	480	Thyroid cancer	3	Rate	2010	4.90838303363008	5.59672533505385	4.23132899645788
1962	1	Deaths	1	Global	3	Both	20	75-79 years	480	Thyroid cancer	3	Rate	2010	4.67441044510182	5.02466014564943	4.15905115397013
1963	1	Deaths	1	Global	1	Male	30	80-84 years	480	Thyroid cancer	1	Number	2010	1441.4508220647	1546.3415053578	1228.0209443334
1964	1	Deaths	1	Global	2	Female	30	80-84 years	480	Thyroid cancer	1	Number	2010	2492.69363463146	2807.54108889235	2135.80548299574
1965	1	Deaths	1	Global	3	Both	30	80-84 years	480	Thyroid cancer	1	Number	2010	3934.14445669615	4241.01454107874	3483.82089483216
1966	1	Deaths	1	Global	1	Male	30	80-84 years	480	Thyroid cancer	3	Rate	2010	5.47733936118458	5.87591131343471	4.66633155415032
1967	1	Deaths	1	Global	2	Female	30	80-84 years	480	Thyroid cancer	3	Rate	2010	6.47226782879119	7.28976782994591	5.54560934568797
1968	1	Deaths	1	Global	3	Both	30	80-84 years	480	Thyroid cancer	3	Rate	2010	6.06839417948772	6.54173944029953	5.37377279184387
1969	1	Deaths	6	China	1	Male	14	45-49 years	480	Thyroid cancer	1	Number	2012	239.750423712726	292.796453688408	153.258002195062
1970	1	Deaths	6	China	2	Female	14	45-49 years	480	Thyroid cancer	1	Number	2012	107.965904893007	155.118083313644	85.9023130695968
1971	1	Deaths	6	China	3	Both	14	45-49 years	480	Thyroid cancer	1	Number	2012	347.716328605733	408.48036421125	264.551959099404
1972	1	Deaths	6	China	1	Male	14	45-49 years	480	Thyroid cancer	3	Rate	2012	0.392951628561938	0.479894223052058	0.251190302899565
1973	1	Deaths	6	China	2	Female	14	45-49 years	480	Thyroid cancer	3	Rate	2012	0.181258290491659	0.260419607779298	0.144216884318292
1974	1	Deaths	6	China	3	Both	14	45-49 years	480	Thyroid cancer	3	Rate	2012	0.288376091019048	0.33877031648647	0.219404306212555
1975	1	Deaths	6	China	1	Male	15	50-54 years	480	Thyroid cancer	1	Number	2012	258.874069624076	321.304187294613	160.844720367489
1976	1	Deaths	6	China	2	Female	15	50-54 years	480	Thyroid cancer	1	Number	2012	125.088805404122	181.551496696943	96.8566190653833
1977	1	Deaths	6	China	3	Both	15	50-54 years	480	Thyroid cancer	1	Number	2012	383.962875028198	453.167045435543	284.837105526387
1978	1	Deaths	6	China	1	Male	15	50-54 years	480	Thyroid cancer	3	Rate	2012	0.631271687128635	0.783509281904924	0.392224366617964
1979	1	Deaths	6	China	2	Female	15	50-54 years	480	Thyroid cancer	3	Rate	2012	0.317455294030189	0.460748534445993	0.245806540280207
1980	1	Deaths	6	China	3	Both	15	50-54 years	480	Thyroid cancer	3	Rate	2012	0.477494841864572	0.563556897740669	0.354222393637656
1981	1	Deaths	6	China	1	Male	16	55-59 years	480	Thyroid cancer	1	Number	2012	455.030754998895	554.408194588327	290.039396042821
1982	1	Deaths	6	China	2	Female	16	55-59 years	480	Thyroid cancer	1	Number	2012	226.072498614723	318.118317881869	181.558067116205
1983	1	Deaths	6	China	3	Both	16	55-59 years	480	Thyroid cancer	1	Number	2012	681.103253613618	795.615664575595	522.544735674859
1984	1	Deaths	6	China	1	Male	16	55-59 years	480	Thyroid cancer	3	Rate	2012	1.05441798911373	1.28469991811305	0.672092497879568
1985	1	Deaths	6	China	2	Female	16	55-59 years	480	Thyroid cancer	3	Rate	2012	0.53849659822036	0.757746444439985	0.432464816024168
1986	1	Deaths	6	China	3	Both	16	55-59 years	480	Thyroid cancer	3	Rate	2012	0.800009990927115	0.934513933418489	0.613770389479604
1987	1	Deaths	6	China	1	Male	17	60-64 years	480	Thyroid cancer	1	Number	2012	221.674122385813	262.611561796036	160.271853542725
1988	1	Deaths	6	China	2	Female	17	60-64 years	480	Thyroid cancer	1	Number	2012	313.431586834442	432.550730094491	249.59128048256
1989	1	Deaths	6	China	3	Both	17	60-64 years	480	Thyroid cancer	1	Number	2012	535.105709220255	651.378187703827	442.326206597672
1990	1	Deaths	6	China	1	Male	17	60-64 years	480	Thyroid cancer	3	Rate	2012	0.6642827376452	0.786958465560241	0.480280803609242
1991	1	Deaths	6	China	2	Female	17	60-64 years	480	Thyroid cancer	3	Rate	2012	0.95307906977262	1.31529515461912	0.758954219733209
1992	1	Deaths	6	China	3	Both	17	60-64 years	480	Thyroid cancer	3	Rate	2012	0.807625568663093	0.983113560917927	0.667595108746994
1993	1	Deaths	6	China	1	Male	18	65-69 years	480	Thyroid cancer	1	Number	2012	228.711201591445	272.4723411744	176.686121755855
1994	1	Deaths	6	China	2	Female	18	65-69 years	480	Thyroid cancer	1	Number	2012	334.48172436502	454.937905717603	265.664875800483
1995	1	Deaths	6	China	3	Both	18	65-69 years	480	Thyroid cancer	1	Number	2012	563.192925956466	672.754927988933	479.563801211479
1996	1	Deaths	6	China	1	Male	18	65-69 years	480	Thyroid cancer	3	Rate	2012	0.993211237416661	1.18325027045708	0.767284857070367
1997	1	Deaths	6	China	2	Female	18	65-69 years	480	Thyroid cancer	3	Rate	2012	1.46226645906369	1.98886932238352	1.16141722831597
1998	1	Deaths	6	China	3	Both	18	65-69 years	480	Thyroid cancer	3	Rate	2012	1.22695583977629	1.46564445253367	1.04476384436552
1999	1	Deaths	6	China	1	Male	19	70-74 years	480	Thyroid cancer	1	Number	2012	248.043789008253	293.650133002012	185.83440743602
[truncated: 32,177 more rows]
